# Supplementary material for: MicroRNA and mRNA Transcriptome Profiling in Primary Human Astrocytes Infected with Borrelia burgdorferi
Source: PLoS One. 2017 Jan 30;12(1):e0170961. doi: 10.1371/journal.pone.0170961 (PMC5279786; doi:10.1371/journal.pone.0170961)
Supplement: S1 File — Transcripts that were significantly different (FDR of 0.05 or below, four-fold change) between the untreated and the Bb treated groups are listed. (XLSX) [file pone.0170961.s003.xlsx]

## Sheet: 161125_24hvsU_Sig_Genes_Annotat
gene_name	description	Length	logFC	logCPM	PValue	FDR
ERAP2	endoplasmic reticulum aminopeptidase 2 [Source:HGNC Symbol;Acc:29499]	5690	4.28903	5.78582	1.96675e-288	2.62069e-284
PADI2	peptidyl arginine deiminase, type II [Source:HGNC Symbol;Acc:18341]	4363	-3.68314	8.10645	2.77255e-284	1.84721e-280
GSTT1	glutathione S-transferase theta 1 [Source:HGNC Symbol;Acc:4641]	1060	-11.0374	3.23062	1.05012e-202	4.6643e-199
SNHG5	small nucleolar RNA host gene 5 (non-protein coding) [Source:HGNC Symbol;Acc:21026]	507	2.9433	6.4452	1.0289e-169	3.42753e-166
FKBP1AP1	NA	1643	-6.39265	2.69459	4.24664e-154	1.13173e-150
CPNE7	copine VII [Source:HGNC Symbol;Acc:2320]	2657	4.19027	3.7431	3.84679e-142	8.54309e-139
GSTM1	glutathione S-transferase mu 1 [Source:HGNC Symbol;Acc:4632]	1185	5.47879	3.14248	9.48987e-140	1.80646e-136
RPSAP58	ribosomal protein SA pseudogene 58 [Source:HGNC Symbol;Acc:36809]	1379	3.79222	3.57795	8.52198e-122	1.41944e-118
SIX6	SIX homeobox 6 [Source:HGNC Symbol;Acc:10892]	1475	6.29936	2.60709	8.98003e-117	1.32954e-113
DKK1	dickkopf WNT signaling pathway inhibitor 1 [Source:HGNC Symbol;Acc:2891]	1805	2.41112	5.39148	6.52574e-116	8.69555e-113
LIPG	lipase, endothelial [Source:HGNC Symbol;Acc:6623]	4141	-2.95441	4.88343	9.52102e-105	1.15334e-101
LYVE1	lymphatic vessel endothelial hyaluronan receptor 1 [Source:HGNC Symbol;Acc:14687]	2500	5.29736	2.04906	7.34816e-100	8.15952e-97
RGS4	regulator of G-protein signaling 4 [Source:HGNC Symbol;Acc:10000]	3978	2.24817	8.99631	9.78826e-95	1.0033e-91
FGF5	fibroblast growth factor 5 [Source:HGNC Symbol;Acc:3683]	5693	2.21463	4.9099	3.01741e-87	2.87192e-84
PAX3	paired box 3 [Source:HGNC Symbol;Acc:8617]	4125	-2.97217	3.28986	6.92634e-84	6.1529e-81
LSP1	lymphocyte-specific protein 1 [Source:HGNC Symbol;Acc:6707]	3512	-3.60833	2.86772	8.8381e-84	7.36048e-81
NETO1	neuropilin (NRP) and tolloid (TLL)-like 1 [Source:HGNC Symbol;Acc:13823]	8173	2.61194	4.30977	1.48524e-80	1.16417e-77
GPRC5A	G protein-coupled receptor, family C, group 5, member A [Source:HGNC Symbol;Acc:9836]	2851	2.42047	5.77361	6.83269e-79	5.05809e-76
DSP	desmoplakin [Source:HGNC Symbol;Acc:3052]	9730	2.39946	5.33006	2.57798e-77	1.80797e-74
CXCL6	chemokine (C-X-C motif) ligand 6 [Source:HGNC Symbol;Acc:10643]	1659	4.18809	5.01198	4.41718e-77	2.94295e-74
HAS3	hyaluronan synthase 3 [Source:HGNC Symbol;Acc:4820]	4896	3.9251	4.41806	9.97797e-77	6.33126e-74
HOXA3	homeobox A3 [Source:HGNC Symbol;Acc:5104]	3476	-4.2752	2.99676	3.75792e-74	2.27611e-71
TLL2	tolloid-like 2 [Source:HGNC Symbol;Acc:11844]	6771	2.70405	3.72046	1.1954e-69	6.9255e-67
TMEM156	transmembrane protein 156 [Source:HGNC Symbol;Acc:26260]	1859	3.61187	2.09332	6.51888e-68	3.61934e-65
NRN1	neuritin 1 [Source:HGNC Symbol;Acc:17972]	2622	3.60277	2.31006	1.15824e-66	6.17342e-64
HLA-DPA1	major histocompatibility complex, class II, DP alpha 1 [Source:HGNC Symbol;Acc:4938]	14229	-3.47426	1.88974	3.70081e-66	1.89667e-63
MTRNR2L6	MT-RNR2-like 6 [Source:HGNC Symbol;Acc:37163]	1395	2.89342	2.98579	5.25394e-66	2.59292e-63
KIAA1644	KIAA1644 [Source:HGNC Symbol;Acc:29335]	6741	-2.27743	4.6896	9.04707e-66	4.30544e-63
HOXB3	homeobox B3 [Source:HGNC Symbol;Acc:5114]	3618	-2.09065	5.22825	2.79872e-65	1.28596e-62
SHOX2	short stature homeobox 2 [Source:HGNC Symbol;Acc:10854]	3223	5.92774	1.85833	2.61252e-64	1.1604e-61
SGIP1	SH3-domain GRB2-like (endophilin) interacting protein 1 [Source:HGNC Symbol;Acc:25412]	4694	2.47404	3.28068	6.02727e-64	2.59076e-61
SRGN	serglycin [Source:HGNC Symbol;Acc:9361]	1254	2.65559	5.71152	4.1687e-61	1.73587e-58
GDF10	growth differentiation factor 10 [Source:HGNC Symbol;Acc:4215]	2647	-2.7386	4.23991	1.20451e-59	4.72063e-57
HOXA4	homeobox A4 [Source:HGNC Symbol;Acc:5105]	1728	-4.36517	1.35618	4.61754e-57	1.75796e-54
HOXA2	homeobox A2 [Source:HGNC Symbol;Acc:5103]	1778	-4.45943	0.863782	1.4896e-55	5.51359e-53
HMGA2	high mobility group AT-hook 2 [Source:HGNC Symbol;Acc:5009]	4609	2.44567	7.25418	8.62451e-55	3.10599e-52
TFPI2	tissue factor pathway inhibitor 2 [Source:HGNC Symbol;Acc:11761]	2444	2.31641	5.64565	1.11642e-54	3.91482e-52
CPA4	carboxypeptidase A4 [Source:HGNC Symbol;Acc:15740]	2817	2.64208	7.30761	2.64332e-54	9.03134e-52
TFCP2L1	transcription factor CP2-like 1 [Source:HGNC Symbol;Acc:17925]	9286	-2.02585	3.40834	5.49109e-54	1.82922e-51
FLVCR2	feline leukemia virus subgroup C cellular receptor family, member 2 [Source:HGNC Symbol;Acc:20105]	3817	3.02939	2.61936	1.20171e-53	3.90556e-51
SIX3	SIX homeobox 3 [Source:HGNC Symbol;Acc:10889]	2523	2.55506	3.85552	3.93614e-53	1.24879e-50
TBX18	T-box 18 [Source:HGNC Symbol;Acc:11595]	6066	2.30107	4.21025	7.91453e-53	2.45258e-50
TGFA	transforming growth factor, alpha [Source:HGNC Symbol;Acc:11765]	4310	-2.22854	3.9043	2.05945e-52	6.23684e-50
NPTX1	neuronal pentraxin I [Source:HGNC Symbol;Acc:7952]	5437	3.55968	4.32346	2.77806e-52	8.04731e-50
HSD17B2	hydroxysteroid (17-beta) dehydrogenase 2 [Source:HGNC Symbol;Acc:5211]	1434	-4.10777	1.812	4.06222e-52	1.15168e-49
TENM2	teneurin transmembrane protein 2 [Source:HGNC Symbol;Acc:29943]	9645	-2.62558	5.5731	6.21869e-52	1.6911e-49
SFRP1	secreted frizzled-related protein 1 [Source:HGNC Symbol;Acc:10776]	4467	2.03261	8.62371	2.51069e-51	6.69098e-49
EMB	embigin [Source:HGNC Symbol;Acc:30465]	4309	2.86972	3.18978	5.71245e-51	1.46381e-48
TYW1B	tRNA-yW synthesizing protein 1 homolog B (S. cerevisiae) [Source:HGNC Symbol;Acc:33908]	3157	3.28761	1.90292	8.55862e-51	2.15177e-48
PIPOX	pipecolic acid oxidase [Source:HGNC Symbol;Acc:17804]	2412	-2.35489	3.48058	1.73626e-49	4.20648e-47
TRPC4	transient receptor potential cation channel, subfamily C, member 4 [Source:HGNC Symbol;Acc:12336]	3451	2.22169	2.95415	2.53664e-49	6.03584e-47
SERPINB7	serpin peptidase inhibitor, clade B (ovalbumin), member 7 [Source:HGNC Symbol;Acc:13902]	2367	3.99136	1.42653	1.39704e-48	3.2659e-46
CPED1	cadherin-like and PC-esterase domain containing 1 [Source:HGNC Symbol;Acc:26159]	5607	3.05635	3.44772	5.29754e-48	1.19644e-45
ADAMTS16	ADAM metallopeptidase with thrombospondin type 1 motif, 16 [Source:HGNC Symbol;Acc:17108]	4974	-2.59998	4.46996	2.60494e-46	5.6903e-44
ITGA8	integrin, alpha 8 [Source:HGNC Symbol;Acc:6144]	6965	2.79601	3.62617	1.94219e-45	4.17415e-43
HOXA5	homeobox A5 [Source:HGNC Symbol;Acc:5106]	1657	-4.25555	0.172251	1.18114e-43	2.42134e-41
ANGPTL4	angiopoietin-like 4 [Source:HGNC Symbol;Acc:16039]	1905	4.40945	6.23362	4.56155e-43	9.20949e-41
DPP4	dipeptidyl-peptidase 4 [Source:HGNC Symbol;Acc:3009]	3900	3.65839	1.86668	9.16622e-43	1.82298e-40
LAMC2	laminin, gamma 2 [Source:HGNC Symbol;Acc:6493]	6503	-3.12935	4.49433	1.28373e-42	2.51554e-40
CACNG7	calcium channel, voltage-dependent, gamma subunit 7 [Source:HGNC Symbol;Acc:13626]	2345	3.35001	3.46987	2.00786e-42	3.82211e-40
ESM1	endothelial cell-specific molecule 1 [Source:HGNC Symbol;Acc:3466]	2089	3.43062	0.990078	2.76268e-41	5.04284e-39
CHI3L1	chitinase 3-like 1 (cartilage glycoprotein-39) [Source:HGNC Symbol;Acc:1932]	1837	4.71231	0.955372	3.78327e-41	6.81245e-39
ARHGAP36	Rho GTPase activating protein 36 [Source:HGNC Symbol;Acc:26388]	3089	4.39114	0.898765	8.30701e-41	1.47588e-38
FBXL16	F-box and leucine-rich repeat protein 16 [Source:HGNC Symbol;Acc:14150]	3543	2.38312	3.36168	1.69446e-40	2.97088e-38
HOXB4	homeobox B4 [Source:HGNC Symbol;Acc:5115]	2033	-2.33638	4.14756	1.25106e-39	2.05807e-37
MFAP2	microfibrillar-associated protein 2 [Source:HGNC Symbol;Acc:7033]	1174	-2.10251	6.71218	4.3011e-39	6.82288e-37
PI15	peptidase inhibitor 15 [Source:HGNC Symbol;Acc:8946]	6732	-3.64755	3.71259	5.53588e-39	8.5774e-37
HOTAIRM1	HOXA transcript antisense RNA, myeloid-specific 1 [Source:HGNC Symbol;Acc:37117]	1044	-3.20289	0.817978	5.3724e-38	8.13492e-36
HOXC4	homeobox C4 [Source:HGNC Symbol;Acc:5126]	2346	-3.68097	0.083484	8.31382e-38	1.24474e-35
TNFSF18	tumor necrosis factor (ligand) superfamily, member 18 [Source:HGNC Symbol;Acc:11932]	748	8.78571	0.420569	6.85055e-37	9.81544e-35
IL1B	interleukin 1, beta [Source:HGNC Symbol;Acc:5992]	1498	5.42051	0.820426	1.02142e-36	1.44792e-34
UBE2NL	ubiquitin-conjugating enzyme E2N-like [Source:HGNC Symbol;Acc:31710]	1185	4.23927	0.77936	1.97493e-36	2.7701e-34
ITGA2	integrin, alpha 2 (CD49B, alpha 2 subunit of VLA-2 receptor) [Source:HGNC Symbol;Acc:6137]	7910	2.36273	5.9425	2.69776e-36	3.66812e-34
DUSP4	dual specificity phosphatase 4 [Source:HGNC Symbol;Acc:3070]	7341	2.00578	6.02836	7.55053e-36	1.00611e-33
ALDH1A3	aldehyde dehydrogenase 1 family, member A3 [Source:HGNC Symbol;Acc:409]	3495	2.12879	7.41139	1.71846e-35	2.24495e-33
C14orf39	chromosome 14 open reading frame 39 [Source:HGNC Symbol;Acc:19849]	2763	6.06143	0.351344	1.73624e-35	2.24616e-33
MUM1L1	melanoma associated antigen (mutated) 1-like 1 [Source:HGNC Symbol;Acc:26583]	4309	2.50834	1.81561	2.88299e-35	3.61372e-33
CACNA2D3	calcium channel, voltage-dependent, alpha 2/delta subunit 3 [Source:HGNC Symbol;Acc:15460]	3675	2.27706	3.04463	2.90183e-35	3.61372e-33
NKX2-4	NK2 homeobox 4 [Source:HGNC Symbol;Acc:7837]	1619	4.68701	0.339343	5.94891e-35	7.27241e-33
DAW1	dynein assembly factor with WDR repeat domains 1 [Source:HGNC Symbol;Acc:26383]	1669	3.67599	1.29784	6.88141e-35	8.33589e-33
SLC6A15	solute carrier family 6 (neutral amino acid transporter), member 15 [Source:HGNC Symbol;Acc:13621]	7841	2.41163	3.07859	8.46449e-35	1.01612e-32
PLEKHS1	pleckstrin homology domain containing, family S member 1 [Source:HGNC Symbol;Acc:26285]	4379	-2.64434	1.16582	2.61555e-34	3.08426e-32
KRTAP2-3	keratin associated protein 2-3 [Source:HGNC Symbol;Acc:18906]	852	3.41277	0.607703	2.22687e-33	2.51467e-31
SFRP2	secreted frizzled-related protein 2 [Source:HGNC Symbol;Acc:10777]	1990	-2.25232	7.8282	2.36897e-33	2.65265e-31
LIPH	lipase, member H [Source:HGNC Symbol;Acc:18483]	2474	5.20403	0.629408	2.40529e-33	2.67087e-31
HOXD4	homeobox D4 [Source:HGNC Symbol;Acc:5138]	1296	-4.85785	-0.352228	1.23384e-32	1.32588e-30
FOXF2	forkhead box F2 [Source:HGNC Symbol;Acc:3810]	2187	2.39835	1.63005	1.51213e-32	1.61193e-30
TFPI	tissue factor pathway inhibitor (lipoprotein-associated coagulation inhibitor) [Source:HGNC Symbol;Acc:11760]	4141	2.06583	6.91779	4.93997e-32	5.14258e-30
RNF5P1	ring finger protein 5, E3 ubiquitin protein ligase pseudogene 1 [Source:HGNC Symbol;Acc:31053]	8531	5.60213	0.272326	5.11136e-32	5.27976e-30
POMZP3	POM121 and ZP3 fusion [Source:HGNC Symbol;Acc:9203]	1552	-2.76669	1.23112	5.28134e-32	5.41337e-30
STC1	stanniocalcin 1 [Source:HGNC Symbol;Acc:11373]	3877	2.87346	5.19357	5.73881e-32	5.83738e-30
SULT1B1	sulfotransferase family, cytosolic, 1B, member 1 [Source:HGNC Symbol;Acc:17845]	1309	3.6999	0.229396	9.74195e-32	9.76026e-30
MIPEPP3	mitochondrial intermediate peptidase pseudogene 3 [Source:HGNC Symbol;Acc:39458]	2088	2.30371	1.45991	2.24591e-31	2.23334e-29
CNTN3	contactin 3 (plasmacytoma associated) [Source:HGNC Symbol;Acc:2173]	4997	3.13448	1.50354	3.61591e-31	3.5428e-29
LOC100506314	NA	1743	2.40863	1.45193	4.1126e-31	4.00003e-29
RGS5	regulator of G-protein signaling 5 [Source:HGNC Symbol;Acc:10001]	7424	2.89111	4.68635	6.25507e-31	5.99631e-29
CYS1	cystin 1 [Source:HGNC Symbol;Acc:18525]	2719	-2.53462	3.23305	1.5397e-30	1.45507e-28
SLC44A5	solute carrier family 44, member 5 [Source:HGNC Symbol;Acc:28524]	4224	2.49151	3.5274	2.68621e-30	2.52069e-28
TAGLN3	transgelin 3 [Source:HGNC Symbol;Acc:29868]	1576	2.27247	2.24257	4.51126e-30	4.20367e-28
EN2	engrailed homeobox 2 [Source:HGNC Symbol;Acc:3343]	3395	-4.0022	0.205777	6.06572e-30	5.6129e-28
CCDC3	coiled-coil domain containing 3 [Source:HGNC Symbol;Acc:23813]	3811	2.69459	4.23542	2.42227e-29	2.13753e-27
HCP5	HLA complex P5 (non-protein coding) [Source:HGNC Symbol;Acc:21659]	9081	-2.37703	1.24265	5.50887e-29	4.79776e-27
C11orf96	chromosome 11 open reading frame 96 [Source:HGNC Symbol;Acc:38675]	1328	-3.24635	2.35729	9.76895e-29	8.29117e-27
SLC1A1	solute carrier family 1 (neuronal/epithelial high affinity glutamate transporter, system Xag), member 1 [Source:HGNC Symbol;Acc:10939]	3739	2.05948	4.22449	2.61403e-28	2.19069e-26
ARTN	artemin [Source:HGNC Symbol;Acc:727]	1944	-2.20451	1.86071	3.42851e-28	2.83757e-26
CA10	carbonic anhydrase X [Source:HGNC Symbol;Acc:1369]	3867	3.29699	1.70101	6.1334e-28	4.98339e-26
CTAG2	cancer/testis antigen 2 [Source:HGNC Symbol;Acc:2492]	993	-7.06697	-0.593013	1.08445e-27	8.65289e-26
CDH10	cadherin 10, type 2 (T2-cadherin) [Source:HGNC Symbol;Acc:1749]	3436	2.2209	4.33102	2.32256e-27	1.79214e-25
TRIL	TLR4 interactor with leucine-rich repeats [Source:HGNC Symbol;Acc:22200]	5055	-2.06976	1.60218	3.02724e-27	2.31828e-25
SVEP1	sushi, von Willebrand factor type A, EGF and pentraxin domain containing 1 [Source:HGNC Symbol;Acc:15985]	12343	2.63444	2.42733	5.77241e-27	4.34561e-25
SH2D5	SH2 domain containing 5 [Source:HGNC Symbol;Acc:28819]	3834	2.04788	1.79956	6.99493e-27	5.17819e-25
LINC-PINT	long intergenic non-protein coding RNA, p53 induced transcript [Source:HGNC Symbol;Acc:26885]	6207	2.29427	2.58611	7.84669e-27	5.7449e-25
RCOR2	REST corepressor 2 [Source:HGNC Symbol;Acc:27455]	2604	-2.2658	2.03452	1.08056e-26	7.86804e-25
GSTM5	glutathione S-transferase mu 5 [Source:HGNC Symbol;Acc:4637]	1570	-2.70711	0.884612	2.56195e-26	1.83537e-24
TEKT4P2	tektin 4 pseudogene 2 [Source:HGNC Symbol;Acc:40046]	2911	-2.13896	1.18202	2.8308e-26	2.01714e-24
ANXA10	annexin A10 [Source:HGNC Symbol;Acc:534]	1447	4.56245	0.57367	3.95874e-26	2.79102e-24
OGDHL	oxoglutarate dehydrogenase-like [Source:HGNC Symbol;Acc:25590]	3762	-2.06255	2.24464	1.53326e-25	1.04772e-23
BMPER	BMP binding endothelial regulator [Source:HGNC Symbol;Acc:24154]	5031	2.19797	2.23681	1.82186e-25	1.23858e-23
ANGPT2	angiopoietin 2 [Source:HGNC Symbol;Acc:485]	5267	3.11942	5.27417	2.81134e-25	1.88247e-23
TM4SF18	transmembrane 4 L six family member 18 [Source:HGNC Symbol;Acc:25181]	3925	2.83959	1.65515	2.87788e-25	1.91738e-23
LINC00842	long intergenic non-protein coding RNA 842 [Source:HGNC Symbol;Acc:44989]	2877	3.46222	0.665522	7.46555e-25	4.90041e-23
BEND4	BEN domain containing 4 [Source:HGNC Symbol;Acc:23815]	8850	2.417	1.52577	1.05705e-24	6.86694e-23
PTPRT	protein tyrosine phosphatase, receptor type, T [Source:HGNC Symbol;Acc:9682]	12694	3.83987	0.0209447	1.07383e-24	6.91248e-23
LINC01111	long intergenic non-protein coding RNA 1111 [Source:HGNC Symbol;Acc:49237]	1639	2.49584	0.869979	1.765e-24	1.11463e-22
RNF43	ring finger protein 43 [Source:HGNC Symbol;Acc:18505]	4557	-2.92659	-0.132976	1.9287e-24	1.21226e-22
C1QL1	complement component 1, q subcomponent-like 1 [Source:HGNC Symbol;Acc:24182]	1500	-2.08698	4.02181	4.79395e-24	2.93025e-22
HIST1H2BC	histone cluster 1, H2bc [Source:HGNC Symbol;Acc:4757]	438	2.43013	1.19592	5.58039e-24	3.39537e-22
TCF21	transcription factor 21 [Source:HGNC Symbol;Acc:11632]	3653	2.96438	0.725386	6.29711e-24	3.79679e-22
CCDC81	coiled-coil domain containing 81 [Source:HGNC Symbol;Acc:26281]	2781	2.45106	2.76412	7.31556e-24	4.39098e-22
PRPH2	peripherin 2 (retinal degeneration, slow) [Source:HGNC Symbol;Acc:9942]	3027	-3.07049	1.33308	8.04875e-24	4.8094e-22
DDX11L2	DEAD/H (Asp-Glu-Ala-Asp/His) box helicase 11 like 2 [Source:HGNC Symbol;Acc:37103]	2305	3.10618	0.654664	1.10139e-23	6.50195e-22
ECEL1P2	endothelin converting enzyme-like 1, pseudogene 2 [Source:HGNC Symbol;Acc:14019]	1295	4.37271	0.811675	1.17382e-23	6.89039e-22
FOXQ1	forkhead box Q1 [Source:HGNC Symbol;Acc:20951]	2319	4.19766	0.0675263	4.32236e-23	2.48256e-21
ARHGAP20	Rho GTPase activating protein 20 [Source:HGNC Symbol;Acc:18357]	6868	3.74762	2.44533	2.8335e-22	1.55376e-20
FOXF1	forkhead box F1 [Source:HGNC Symbol;Acc:3809]	2562	2.10121	2.80199	6.93854e-22	3.58523e-20
THBD	thrombomodulin [Source:HGNC Symbol;Acc:11784]	4032	4.06405	3.73873	1.0848e-21	5.53831e-20
INSIG1	insulin induced gene 1 [Source:HGNC Symbol;Acc:6083]	3081	-2.70789	6.58476	1.36884e-21	6.90901e-20
OSR1	odd-skipped related transcription factor 1 [Source:HGNC Symbol;Acc:8111]	1894	2.01938	2.33742	1.41073e-21	7.09359e-20
ADRB2	adrenoceptor beta 2, surface [Source:HGNC Symbol;Acc:286]	2042	2.09629	1.09578	3.26355e-21	1.57561e-19
TXK	TXK tyrosine kinase [Source:HGNC Symbol;Acc:12434]	2914	4.19673	0.177257	3.68132e-21	1.77089e-19
WNT9A	wingless-type MMTV integration site family, member 9A [Source:HGNC Symbol;Acc:12778]	1240	-2.93386	1.48414	6.22312e-21	2.89941e-19
MLKL	mixed lineage kinase domain-like [Source:HGNC Symbol;Acc:26617]	2537	2.05351	2.31376	1.09847e-20	4.94498e-19
TRPA1	transient receptor potential cation channel, subfamily A, member 1 [Source:HGNC Symbol;Acc:497]	5190	3.78999	-0.234531	1.1273e-20	5.05768e-19
RAB27B	RAB27B, member RAS oncogene family [Source:HGNC Symbol;Acc:9767]	7003	2.22606	2.88588	1.90526e-20	8.51934e-19
SCG2	secretogranin II [Source:HGNC Symbol;Acc:10575]	2572	2.74449	4.3915	4.1641e-20	1.80151e-18
TMEM132B	transmembrane protein 132B [Source:HGNC Symbol;Acc:29397]	11089	2.63243	4.54503	6.63444e-20	2.83346e-18
TMEM119	transmembrane protein 119 [Source:HGNC Symbol;Acc:27884]	2701	-2.55462	3.75933	7.51375e-20	3.17844e-18
IGFL3	IGF-like family member 3 [Source:HGNC Symbol;Acc:32930]	662	-6.54992	2.1545	7.63961e-20	3.22145e-18
LXN	latexin [Source:HGNC Symbol;Acc:13347]	1116	2.31695	5.3972	9.12256e-20	3.83464e-18
SERPING1	serpin peptidase inhibitor, clade G (C1 inhibitor), member 1 [Source:HGNC Symbol;Acc:1228]	1983	-2.38547	3.23784	1.56873e-19	6.5323e-18
HAPLN1	hyaluronan and proteoglycan link protein 1 [Source:HGNC Symbol;Acc:2380]	4678	-6.27111	5.45501	1.80751e-19	7.45667e-18
FOXL2	forkhead box L2 [Source:HGNC Symbol;Acc:1092]	2917	2.55871	0.40469	1.84979e-19	7.60753e-18
RASL11B	RAS-like, family 11, member B [Source:HGNC Symbol;Acc:23804]	1957	-2.72153	1.63335	2.59854e-19	1.05889e-17
IFITM1	interferon induced transmembrane protein 1 [Source:HGNC Symbol;Acc:5412]	717	-2.93174	2.38272	2.96778e-19	1.19835e-17
FKBP9P1	NA	3093	-3.06475	-0.525296	4.20517e-19	1.6827e-17
CALCR	calcitonin receptor [Source:HGNC Symbol;Acc:1440]	3986	3.43031	-0.178862	4.33069e-19	1.72774e-17
MYH15	myosin, heavy chain 15 [Source:HGNC Symbol;Acc:31073]	7074	2.46493	1.04948	7.01103e-19	2.75581e-17
ASS1	argininosuccinate synthase 1 [Source:HGNC Symbol;Acc:758]	1848	-2.28829	4.63363	2.1424e-18	8.15642e-17
TRHDE	thyrotropin-releasing hormone degrading enzyme [Source:HGNC Symbol;Acc:30748]	5552	2.08798	4.49002	2.34946e-18	8.91925e-17
SLITRK2	SLIT and NTRK-like family, member 2 [Source:HGNC Symbol;Acc:13449]	4417	2.3466	0.87411	4.24515e-18	1.5713e-16
CLEC19A	C-type lectin domain family 19, member A [Source:HGNC Symbol;Acc:34522]	2494	-2.27783	0.158784	8.15654e-18	2.92954e-16
AKR1C1	aldo-keto reductase family 1, member C1 [Source:HGNC Symbol;Acc:384]	1379	2.50714	0.53045	9.90461e-18	3.54782e-16
UNC5B	unc-5 homolog B (C. elegans) [Source:HGNC Symbol;Acc:12568]	6890	-2.68351	5.94007	1.03021e-17	3.6803e-16
BTBD11	BTB (POZ) domain containing 11 [Source:HGNC Symbol;Acc:23844]	5911	2.62635	5.26213	1.16446e-17	4.11577e-16
VWA1	von Willebrand factor A domain containing 1 [Source:HGNC Symbol;Acc:30910]	4659	-2.34711	6.49052	1.30847e-17	4.58824e-16
ELN	elastin [Source:HGNC Symbol;Acc:3327]	3999	-3.15212	4.79514	2.00133e-17	6.96285e-16
UPK1B	uroplakin 1B [Source:HGNC Symbol;Acc:12578]	2058	2.79271	0.108833	2.21442e-17	7.68417e-16
CLUL1	clusterin-like 1 (retinal) [Source:HGNC Symbol;Acc:2096]	2241	3.17026	0.296374	6.40024e-17	2.10576e-15
CD93	CD93 molecule [Source:HGNC Symbol;Acc:15855]	6701	2.46058	1.94066	1.77971e-16	5.63293e-15
JPH2	junctophilin 2 [Source:HGNC Symbol;Acc:14202]	5941	-2.43559	4.26817	1.83212e-16	5.77358e-15
CYGB	cytoglobin [Source:HGNC Symbol;Acc:16505]	2166	2.30856	4.14403	2.01548e-16	6.31911e-15
FAM69C	family with sequence similarity 69, member C [Source:HGNC Symbol;Acc:31729]	2042	-2.12073	1.12781	2.02962e-16	6.34852e-15
IP6K3	inositol hexakisphosphate kinase 3 [Source:HGNC Symbol;Acc:17269]	2823	-2.3553	-0.392186	2.43624e-16	7.58478e-15
SORCS3	sortilin-related VPS10 domain containing receptor 3 [Source:HGNC Symbol;Acc:16699]	5757	-2.03797	0.506759	2.51129e-16	7.80022e-15
C6orf223	chromosome 6 open reading frame 223 [Source:HGNC Symbol;Acc:28692]	3623	-3.58427	-0.24929	3.41444e-16	1.04592e-14
LOC650368	NA	1477	3.30069	0.0863548	4.30037e-16	1.29938e-14
RNF128	ring finger protein 128, E3 ubiquitin protein ligase [Source:HGNC Symbol;Acc:21153]	3411	2.06019	2.65351	4.93197e-16	1.48015e-14
ICOSLG	inducible T-cell co-stimulator ligand [Source:HGNC Symbol;Acc:17087]	3387	-2.15335	-0.0931328	5.05243e-16	1.51289e-14
SPOCK3	sparc/osteonectin, cwcv and kazal-like domains proteoglycan (testican) 3 [Source:HGNC Symbol;Acc:13565]	3564	2.74895	0.320157	2.70719e-15	7.64265e-14
HS6ST3	heparan sulfate 6-O-sulfotransferase 3 [Source:HGNC Symbol;Acc:19134]	7804	3.28018	-0.259794	5.06704e-15	1.39789e-13
BST2	bone marrow stromal cell antigen 2 [Source:HGNC Symbol;Acc:1119]	1019	-2.62985	2.33688	7.01848e-15	1.92035e-13
COL3A1	collagen, type III, alpha 1 [Source:HGNC Symbol;Acc:2201]	5490	2.17486	8.98366	1.34365e-14	3.52442e-13
TUNAR	NA	3197	-2.28283	0.193983	1.59639e-14	4.1385e-13
NEK10	NIMA-related kinase 10 [Source:HGNC Symbol;Acc:18592]	2639	2.03881	0.885775	1.81801e-14	4.67664e-13
SERTAD4	SERTA domain containing 4 [Source:HGNC Symbol;Acc:25236]	2008	-2.25826	3.68939	1.9809e-14	5.06631e-13
A2M	alpha-2-macroglobulin [Source:HGNC Symbol;Acc:7]	4653	-3.4695	2.00972	2.08139e-14	5.31312e-13
PODNL1	podocan-like 1 [Source:HGNC Symbol;Acc:26275]	3605	-2.35308	2.87906	2.93529e-14	7.35203e-13
CTD-2297D10.2	NA	1584	-2.74588	-0.177868	4.56479e-14	1.12849e-12
AOX1	aldehyde oxidase 1 [Source:HGNC Symbol;Acc:553]	4933	2.57476	5.31024	4.67825e-14	1.1544e-12
SLC16A12	solute carrier family 16, member 12 [Source:HGNC Symbol;Acc:23094]	4622	2.1133	3.60808	5.48052e-14	1.34738e-12
ATP10A	ATPase, class V, type 10A [Source:HGNC Symbol;Acc:13542]	5234	-2.5385	4.32726	7.05498e-14	1.69996e-12
CYP24A1	cytochrome P450, family 24, subfamily A, polypeptide 1 [Source:HGNC Symbol;Acc:2602]	3266	2.81975	0.197487	9.1912e-14	2.1715e-12
WBSCR17	Williams-Beuren syndrome chromosome region 17 [Source:HGNC Symbol;Acc:16347]	3518	-2.12934	4.70294	1.06339e-13	2.48155e-12
HLA-DPB1	major histocompatibility complex, class II, DP beta 1 [Source:HGNC Symbol;Acc:4940]	32428	-2.41258	2.14313	1.41302e-13	3.26317e-12
EFHD1	EF-hand domain family, member D1 [Source:HGNC Symbol;Acc:29556]	2107	-2.43799	3.40498	1.59114e-13	3.64922e-12
MYOCD	myocardin [Source:HGNC Symbol;Acc:16067]	8564	2.83526	0.799773	1.73924e-13	3.95484e-12
LDLRAD4	low density lipoprotein receptor class A domain containing 4 [Source:HGNC Symbol;Acc:1224]	11054	-2.61206	2.08862	1.76051e-13	3.99638e-12
CX3CL1	chemokine (C-X3-C motif) ligand 1 [Source:HGNC Symbol;Acc:10647]	3273	-2.25347	1.66651	2.07508e-13	4.6628e-12
FLT1	fms-related tyrosine kinase 1 [Source:HGNC Symbol;Acc:3763]	12010	2.05248	1.36364	2.48233e-13	5.52205e-12
SRRM3	serine/arginine repetitive matrix 3 [Source:HGNC Symbol;Acc:26729]	3703	-2.14243	-0.396055	2.51892e-13	5.5941e-12
CXCL1	chemokine (C-X-C motif) ligand 1 (melanoma growth stimulating activity, alpha) [Source:HGNC Symbol;Acc:4602]	1192	2.40383	2.51176	4.9341e-13	1.05702e-11
CNNM1	cyclin M1 [Source:HGNC Symbol;Acc:102]	5959	2.11136	0.275153	5.25641e-13	1.12067e-11
FAM107A	family with sequence similarity 107, member A [Source:HGNC Symbol;Acc:30827]	4430	-2.0618	3.11138	7.79853e-13	1.63646e-11
COL6A6	collagen, type VI, alpha 6 [Source:HGNC Symbol;Acc:27023]	8470	2.01478	0.796549	9.18673e-13	1.90972e-11
EBI3	Epstein-Barr virus induced 3 [Source:HGNC Symbol;Acc:3129]	1137	2.14007	0.178736	9.41988e-13	1.95514e-11
NTSR1	neurotensin receptor 1 (high affinity) [Source:HGNC Symbol;Acc:8039]	4132	2.19686	0.294976	1.0284e-12	2.118e-11
RPRM	reprimo, TP53 dependent G2 arrest mediator candidate [Source:HGNC Symbol;Acc:24201]	1471	-2.30035	3.61113	1.22631e-12	2.51395e-11
ENPP1	ectonucleotide pyrophosphatase/phosphodiesterase 1 [Source:HGNC Symbol;Acc:3356]	7442	-2.22115	4.75096	2.06409e-12	4.16727e-11
B4GALNT3	beta-1,4-N-acetyl-galactosaminyl transferase 3 [Source:HGNC Symbol;Acc:24137]	3438	-2.67712	-0.250853	2.97989e-12	5.95308e-11
SLC7A14	solute carrier family 7, member 14 [Source:HGNC Symbol;Acc:29326]	10133	2.01475	1.00174	3.08222e-12	6.1391e-11
LRRC15	leucine rich repeat containing 15 [Source:HGNC Symbol;Acc:20818]	5940	-2.14073	0.761763	4.55283e-12	8.92155e-11
NEURL1B	neuralized E3 ubiquitin protein ligase 1B [Source:HGNC Symbol;Acc:35422]	6407	-2.23323	3.29542	1.1234e-11	2.11132e-10
KLHL14	kelch-like family member 14 [Source:HGNC Symbol;Acc:29266]	4261	-2.02284	0.413324	1.42447e-11	2.62895e-10
CRH	corticotropin releasing hormone [Source:HGNC Symbol;Acc:2355]	1434	-3.38747	0.157869	1.6091e-11	2.9615e-10
COL14A1	collagen, type XIV, alpha 1 [Source:HGNC Symbol;Acc:2191]	6464	-2.004	5.79675	2.88777e-11	5.13745e-10
KCNJ6	potassium inwardly-rectifying channel, subfamily J, member 6 [Source:HGNC Symbol;Acc:6267]	2530	-2.03757	0.375986	3.6796e-11	6.46843e-10
ADAP1	ArfGAP with dual PH domains 1 [Source:HGNC Symbol;Acc:16486]	2789	2.09255	-0.0572068	3.86115e-11	6.76972e-10
ERG	v-ets avian erythroblastosis virus E26 oncogene homolog [Source:HGNC Symbol;Acc:3446]	7684	-3.94507	1.07818	4.26165e-11	7.42308e-10
KLHDC7A	kelch domain containing 7A [Source:HGNC Symbol;Acc:26791]	5057	-2.9269	0.591125	5.25061e-11	9.01604e-10
RARRES2	retinoic acid receptor responder (tazarotene induced) 2 [Source:HGNC Symbol;Acc:9868]	741	-4.51689	2.2878	6.48381e-11	1.09502e-09
HLA-F	major histocompatibility complex, class I, F [Source:HGNC Symbol;Acc:4963]	11391	-2.18574	-0.116036	6.91525e-11	1.16424e-09
STAC2	SH3 and cysteine rich domain 2 [Source:HGNC Symbol;Acc:23990]	3277	-2.35096	1.80812	7.2776e-11	1.22134e-09
SORBS1	sorbin and SH3 domain containing 1 [Source:HGNC Symbol;Acc:14565]	7586	-2.28259	5.69119	7.59479e-11	1.27296e-09
ERBB4	v-erb-b2 avian erythroblastic leukemia viral oncogene homolog 4 [Source:HGNC Symbol;Acc:3432]	11923	2.40937	0.0445426	7.98649e-11	1.33526e-09
RERG	RAS-like, estrogen-regulated, growth inhibitor [Source:HGNC Symbol;Acc:15980]	2325	-2.33077	-0.211623	8.10839e-11	1.35394e-09
CXCL8	NA	1705	4.22984	4.70654	8.31824e-11	1.38551e-09
DCC	deleted in colorectal carcinoma [Source:HGNC Symbol;Acc:2701]	10210	2.39941	2.04158	9.61703e-11	1.58011e-09
COL25A1	collagen, type XXV, alpha 1 [Source:HGNC Symbol;Acc:18603]	6351	2.07041	2.63182	1.01915e-10	1.67243e-09
IL21R	interleukin 21 receptor [Source:HGNC Symbol;Acc:6006]	5094	-4.03867	1.5697	1.21939e-10	1.98879e-09
USP32P1	ubiquitin specific peptidase 32 pseudogene 1 [Source:HGNC Symbol;Acc:43570]	3901	-2.32541	1.06933	1.46793e-10	2.37381e-09
G0S2	G0/G1switch 2 [Source:HGNC Symbol;Acc:30229]	963	2.13234	1.51207	1.65088e-10	2.64717e-09
PHGDH	phosphoglycerate dehydrogenase [Source:HGNC Symbol;Acc:8923]	2015	-2.07363	5.84704	2.28102e-10	3.60126e-09
FENDRR	FOXF1 adjacent non-coding developmental regulatory RNA [Source:HGNC Symbol;Acc:43894]	5569	2.12806	0.156217	1.05718e-09	1.53119e-08
FNDC1	fibronectin type III domain containing 1 [Source:HGNC Symbol;Acc:21184]	6551	-3.12926	5.0626	1.40926e-09	2.01484e-08
TPPP3	tubulin polymerization-promoting protein family member 3 [Source:HGNC Symbol;Acc:24162]	1151	-2.28892	1.33304	2.45797e-09	3.38702e-08
OLAH	oleoyl-ACP hydrolase [Source:HGNC Symbol;Acc:25625]	1834	2.46043	0.887294	3.45407e-09	4.64904e-08
DNER	delta/notch-like EGF repeat containing [Source:HGNC Symbol;Acc:24456]	3272	2.70369	5.472	4.18571e-09	5.59425e-08
PCSK9	proprotein convertase subtilisin/kexin type 9 [Source:HGNC Symbol;Acc:20001]	3892	-3.06522	3.41631	6.08722e-09	7.88262e-08
SSTR1	somatostatin receptor 1 [Source:HGNC Symbol;Acc:11330]	4291	2.08531	-0.169444	6.48922e-09	8.34641e-08
MRO	maestro [Source:HGNC Symbol;Acc:24121]	5334	2.18436	1.24913	7.84119e-09	9.9225e-08
RGS16	regulator of G-protein signaling 16 [Source:HGNC Symbol;Acc:9997]	2432	-2.25048	3.46256	1.25137e-08	1.53258e-07
KRT17	keratin 17 [Source:HGNC Symbol;Acc:6427]	1574	-4.18132	0.818439	1.57977e-08	1.90847e-07
COL8A2	collagen, type VIII, alpha 2 [Source:HGNC Symbol;Acc:2216]	4445	-3.93881	6.02828	1.66038e-08	1.99861e-07
FOXA1	forkhead box A1 [Source:HGNC Symbol;Acc:5021]	3380	2.21211	0.64417	1.85632e-08	2.21644e-07
CRB2	crumbs homolog 2 (Drosophila) [Source:HGNC Symbol;Acc:18688]	6186	-2.00901	-0.0970394	2.84836e-08	3.32642e-07
PDGFB	platelet-derived growth factor beta polypeptide [Source:HGNC Symbol;Acc:8800]	3432	-2.86169	1.93524	3.30549e-08	3.83159e-07
HMCN1	hemicentin 1 [Source:HGNC Symbol;Acc:19194]	18212	-2.0534	5.83808	4.0171e-08	4.58286e-07
SEZ6L	seizure related 6 homolog (mouse)-like [Source:HGNC Symbol;Acc:10763]	6573	2.80122	0.273212	4.56387e-08	5.14497e-07
SFTA1P	surfactant associated 1, pseudogene [Source:HGNC Symbol;Acc:18383]	693	2.17812	3.01366	5.68027e-08	6.31324e-07
PCK2	phosphoenolpyruvate carboxykinase 2 (mitochondrial) [Source:HGNC Symbol;Acc:8725]	2986	-3.67804	3.97616	7.27773e-08	7.96843e-07
PLCH2	phospholipase C, eta 2 [Source:HGNC Symbol;Acc:29037]	4837	2.12594	1.44683	9.44708e-08	1.01273e-06
CD83	CD83 molecule [Source:HGNC Symbol;Acc:1703]	2521	-2.67333	2.83426	1.19136e-07	1.25692e-06
MMP13	matrix metallopeptidase 13 (collagenase 3) [Source:HGNC Symbol;Acc:7159]	2719	-5.83166	2.60593	4.20424e-07	3.97597e-06
OMD	osteomodulin [Source:HGNC Symbol;Acc:8134]	2542	-3.35391	1.72968	4.44384e-07	4.1877e-06
LINC00312	long intergenic non-protein coding RNA 312 [Source:HGNC Symbol;Acc:6662]	2887	-2.48073	1.2838	1.42606e-06	1.23472e-05
ACTA1	actin, alpha 1, skeletal muscle [Source:HGNC Symbol;Acc:129]	1492	-4.06323	2.06762	1.97122e-06	1.64991e-05
SP140	SP140 nuclear body protein [Source:HGNC Symbol;Acc:17133]	3566	3.13795	1.56058	2.42822e-06	2.00223e-05
FSIP2	fibrous sheath interacting protein 2 [Source:HGNC Symbol;Acc:21675]	21054	2.07145	0.684392	2.49264e-06	2.04774e-05
NDNF	neuron-derived neurotrophic factor [Source:HGNC Symbol;Acc:26256]	2871	-2.87852	2.10938	5.65653e-06	4.28745e-05
FOSB	FBJ murine osteosarcoma viral oncogene homolog B [Source:HGNC Symbol;Acc:3797]	3776	-2.64835	2.06549	6.84362e-06	5.09449e-05
PLN	phospholamban [Source:HGNC Symbol;Acc:9080]	1714	-6.23856	2.29794	7.03328e-06	5.21237e-05
NUPR1	nuclear protein, transcriptional regulator, 1 [Source:HGNC Symbol;Acc:29990]	912	-2.79134	3.64121	1.09724e-05	7.83535e-05
SFRP4	secreted frizzled-related protein 4 [Source:HGNC Symbol;Acc:10778]	2973	-2.77742	6.06758	2.0863e-05	0.000140688
ACTA2	actin, alpha 2, smooth muscle, aorta [Source:HGNC Symbol;Acc:130]	1851	-2.1035	9.83172	2.99557e-05	0.000194712
GJB2	gap junction protein, beta 2, 26kDa [Source:HGNC Symbol;Acc:4284]	2332	-3.37899	2.68234	6.25278e-05	0.000376495
TACSTD2	tumor-associated calcium signal transducer 2 [Source:HGNC Symbol;Acc:11530]	2072	-2.42333	1.32676	8.11379e-05	0.000476283
LUZP2	leucine zipper protein 2 [Source:HGNC Symbol;Acc:23206]	5297	-2.41892	0.574729	0.000130037	0.000719877
TSPAN2	tetraspanin 2 [Source:HGNC Symbol;Acc:20659]	3212	-2.246	3.87938	0.000170307	0.000912849
ADM2	adrenomedullin 2 [Source:HGNC Symbol;Acc:28898]	4273	-3.84725	2.36899	0.000268678	0.00135868
ASNS	asparagine synthetase (glutamine-hydrolyzing) [Source:HGNC Symbol;Acc:753]	2526	-2.27696	5.5386	0.00114605	0.0048189
ECM2	extracellular matrix protein 2, female organ and adipocyte specific [Source:HGNC Symbol;Acc:3154]	3893	-2.13514	1.22092	0.00142517	0.0058039
MYH11	myosin, heavy chain 11, smooth muscle [Source:HGNC Symbol;Acc:7569]	6942	-2.79764	1.5031	0.00143886	0.00584895
VCAM1	vascular cell adhesion molecule 1 [Source:HGNC Symbol;Acc:12663]	3203	-2.07143	3.43358	0.00247046	0.00929911
CHAC1	ChaC, cation transport regulator homolog 1 (E. coli) [Source:HGNC Symbol;Acc:28680]	1560	-2.65573	3.58397	0.00369958	0.0130935
CALB1	calbindin 1, 28kDa [Source:HGNC Symbol;Acc:1434]	2531	2.23159	1.60728	0.00537603	0.0179944

## Sheet: 161125_48hvsU_Sig_Genes_Annotat
gene_name	description	Length	logFC	logCPM	PValue	FDR
ERAP2	endoplasmic reticulum aminopeptidase 2 [Source:HGNC Symbol;Acc:29499]	5690	4.53581	5.78582	2.04800091514114e-319	2.72896121942556e-315
PADI2	peptidyl arginine deiminase, type II [Source:HGNC Symbol;Acc:18341]	4363	-3.59763	8.10645	3.27102e-273	2.17932e-269
GSTT1	glutathione S-transferase theta 1 [Source:HGNC Symbol;Acc:4641]	1060	-10.9436	3.23062	8.58925e-196	3.81506e-192
FKBP1AP1	NA	1643	-7.32449	2.69459	1.01386e-161	3.37743e-158
SNHG5	small nucleolar RNA host gene 5 (non-protein coding) [Source:HGNC Symbol;Acc:21026]	507	2.77983	6.4452	1.09771e-152	2.92539e-149
GPRC5A	G protein-coupled receptor, family C, group 5, member A [Source:HGNC Symbol;Acc:9836]	2851	3.45373	5.77361	6.46443e-152	1.43564e-148
SIX6	SIX homeobox 6 [Source:HGNC Symbol;Acc:10892]	1475	6.82336	2.60709	1.40337e-147	2.67141e-144
GSTM1	glutathione S-transferase mu 1 [Source:HGNC Symbol;Acc:4632]	1185	5.36066	3.14248	9.92679e-132	1.65343e-128
CPNE7	copine VII [Source:HGNC Symbol;Acc:2320]	2657	3.88888	3.7431	6.6815e-121	9.89233e-118
LIPG	lipase, endothelial [Source:HGNC Symbol;Acc:6623]	4141	-3.224	4.88343	2.74382e-115	3.65615e-112
RPSAP58	ribosomal protein SA pseudogene 58 [Source:HGNC Symbol;Acc:36809]	1379	3.66023	3.57795	4.26551e-112	5.16709e-109
LYVE1	lymphatic vessel endothelial hyaluronan receptor 1 [Source:HGNC Symbol;Acc:14687]	2500	5.09818	2.04906	3.35104e-89	3.72105e-86
CXCL6	chemokine (C-X-C motif) ligand 6 [Source:HGNC Symbol;Acc:10643]	1659	4.47445	5.01198	4.88708e-86	5.00926e-83
DSP	desmoplakin [Source:HGNC Symbol;Acc:3052]	9730	2.53512	5.33006	1.07026e-85	1.01866e-82
RGS4	regulator of G-protein signaling 4 [Source:HGNC Symbol;Acc:10000]	3978	2.10175	8.99631	7.93588e-84	7.04971e-81
PAX3	paired box 3 [Source:HGNC Symbol;Acc:8617]	4125	-2.84816	3.28986	8.2491e-78	6.10663e-75
C10orf54	chromosome 10 open reading frame 54 [Source:HGNC Symbol;Acc:30085]	4773	2.06061	4.5095	1.79697e-76	1.26025e-73
TLL2	tolloid-like 2 [Source:HGNC Symbol;Acc:11844]	6771	2.77883	3.72046	3.06558e-73	2.04244e-70
SRGN	serglycin [Source:HGNC Symbol;Acc:9361]	1254	2.93285	5.71152	5.4974e-73	3.48823e-70
ECEL1P2	endothelin converting enzyme-like 1, pseudogene 2 [Source:HGNC Symbol;Acc:14019]	1295	6.20948	0.811675	5.79065e-73	3.50729e-70
LSP1	lymphocyte-specific protein 1 [Source:HGNC Symbol;Acc:6707]	3512	-3.23305	2.86772	2.14574e-71	1.24313e-68
SGIP1	SH3-domain GRB2-like (endophilin) interacting protein 1 [Source:HGNC Symbol;Acc:25412]	4694	2.60106	3.28068	1.92306e-70	1.0677e-67
PMEPA1	prostate transmembrane protein, androgen induced 1 [Source:HGNC Symbol;Acc:14107]	5517	-2.04082	8.27516	4.27434e-70	2.27822e-67
NETO1	neuropilin (NRP) and tolloid (TLL)-like 1 [Source:HGNC Symbol;Acc:13823]	8173	2.42626	4.30977	1.77573e-69	9.10061e-67
C5orf30	chromosome 5 open reading frame 30 [Source:HGNC Symbol;Acc:25052]	3010	2.14905	5.26431	6.19676e-68	2.94899e-65
NRN1	neuritin 1 [Source:HGNC Symbol;Acc:17972]	2622	3.59484	2.31006	6.21379e-66	2.75996e-63
HOXA3	homeobox A3 [Source:HGNC Symbol;Acc:5104]	3476	-3.89925	2.99676	3.53994e-65	1.5216e-62
HOXB3	homeobox B3 [Source:HGNC Symbol;Acc:5114]	3618	-2.05008	5.22825	7.56087e-63	3.14839e-60
CPA4	carboxypeptidase A4 [Source:HGNC Symbol;Acc:15740]	2817	2.8347	7.30761	2.28584e-61	9.22996e-59
ADAMTS16	ADAM metallopeptidase with thrombospondin type 1 motif, 16 [Source:HGNC Symbol;Acc:17108]	4974	-3.09723	4.46996	2.53223e-61	9.92409e-59
CPED1	cadherin-like and PC-esterase domain containing 1 [Source:HGNC Symbol;Acc:26159]	5607	3.48347	3.44772	3.57623e-61	1.36152e-58
TRPC4	transient receptor potential cation channel, subfamily C, member 4 [Source:HGNC Symbol;Acc:12336]	3451	2.45566	2.95415	1.7244e-60	6.38269e-58
TFCP2L1	transcription factor CP2-like 1 [Source:HGNC Symbol;Acc:17925]	9286	-2.17006	3.40834	1.05209e-59	3.78895e-57
FLVCR2	feline leukemia virus subgroup C cellular receptor family, member 2 [Source:HGNC Symbol;Acc:20105]	3817	3.20015	2.61936	1.12215e-59	3.93491e-57
MTRNR2L6	MT-RNR2-like 6 [Source:HGNC Symbol;Acc:37163]	1395	2.76121	2.98579	1.96422e-59	6.71107e-57
NRK	Nik related kinase [Source:HGNC Symbol;Acc:25391]	8062	2.03623	5.14715	1.34987e-58	4.49675e-56
KIAA1644	KIAA1644 [Source:HGNC Symbol;Acc:29335]	6741	-2.13785	4.6896	1.4036e-58	4.56169e-56
SHOX2	short stature homeobox 2 [Source:HGNC Symbol;Acc:10854]	3223	5.69861	1.85833	9.97026e-58	3.16318e-55
NPTX1	neuronal pentraxin I [Source:HGNC Symbol;Acc:7952]	5437	3.73611	4.32346	8.11436e-57	2.51451e-54
SIX3	SIX homeobox 3 [Source:HGNC Symbol;Acc:10889]	2523	2.64203	3.85552	2.1395e-56	6.47928e-54
RARB	retinoic acid receptor, beta [Source:HGNC Symbol;Acc:9865]	3549	2.01911	5.58845	1.9146e-55	5.66935e-53
ALK	anaplastic lymphoma receptor tyrosine kinase [Source:HGNC Symbol;Acc:427]	6265	-2.45345	2.40371	1.6736e-53	4.74483e-51
HLA-DPA1	major histocompatibility complex, class II, DP alpha 1 [Source:HGNC Symbol;Acc:4938]	14229	-2.98825	1.88974	2.65411e-53	7.36793e-51
LIPH	lipase, member H [Source:HGNC Symbol;Acc:18483]	2474	6.01607	0.629408	5.55548e-53	1.51075e-50
TMEM156	transmembrane protein 156 [Source:HGNC Symbol;Acc:26260]	1859	3.25592	2.09332	6.56655e-53	1.74999e-50
TENM2	teneurin transmembrane protein 2 [Source:HGNC Symbol;Acc:29943]	9645	-2.65562	5.5731	7.12761e-53	1.86226e-50
HSD17B2	hydroxysteroid (17-beta) dehydrogenase 2 [Source:HGNC Symbol;Acc:5211]	1434	-4.2184	1.812	7.40805e-53	1.89831e-50
LINC00842	long intergenic non-protein coding RNA 842 [Source:HGNC Symbol;Acc:44989]	2877	4.48624	0.665522	1.26521e-51	3.18092e-49
TYW1B	tRNA-yW synthesizing protein 1 homolog B (S. cerevisiae) [Source:HGNC Symbol;Acc:33908]	3157	3.3113	1.90292	2.04017e-51	5.03432e-49
EMB	embigin [Source:HGNC Symbol;Acc:30465]	4309	2.87412	3.18978	4.20341e-51	1.01837e-48
PIPOX	pipecolic acid oxidase [Source:HGNC Symbol;Acc:17804]	2412	-2.41591	3.48058	4.77364e-51	1.13587e-48
HAS3	hyaluronan synthase 3 [Source:HGNC Symbol;Acc:4820]	4896	3.0894	4.41806	3.95726e-50	9.25097e-48
FBXL16	F-box and leucine-rich repeat protein 16 [Source:HGNC Symbol;Acc:14150]	3543	2.63851	3.36168	3.91864e-49	8.85016e-47
LAMC2	laminin, gamma 2 [Source:HGNC Symbol;Acc:6493]	6503	-3.39516	4.49433	2.43359e-48	5.31601e-46
TGFA	transforming growth factor, alpha [Source:HGNC Symbol;Acc:11765]	4310	-2.10457	3.9043	3.61738e-47	7.5315e-45
SERPINB7	serpin peptidase inhibitor, clade B (ovalbumin), member 7 [Source:HGNC Symbol;Acc:13902]	2367	3.95789	1.42653	3.96775e-47	8.13389e-45
CACNA2D3	calcium channel, voltage-dependent, alpha 2/delta subunit 3 [Source:HGNC Symbol;Acc:15460]	3675	2.6377	3.04463	9.49223e-47	1.91642e-44
HOXA2	homeobox A2 [Source:HGNC Symbol;Acc:5103]	1778	-3.82209	0.863782	1.20217e-46	2.39088e-44
DPP4	dipeptidyl-peptidase 4 [Source:HGNC Symbol;Acc:3009]	3900	3.79276	1.86668	9.65527e-46	1.86459e-43
HOXA4	homeobox A4 [Source:HGNC Symbol;Acc:5105]	1728	-3.58158	1.35618	2.89396e-45	5.50885e-43
TNFSF18	tumor necrosis factor (ligand) superfamily, member 18 [Source:HGNC Symbol;Acc:11932]	748	9.18662	0.420569	5.04013e-45	9.45911e-43
HMGA2	high mobility group AT-hook 2 [Source:HGNC Symbol;Acc:5009]	4609	2.15176	7.25418	1.30695e-43	2.29146e-41
TFPI2	tissue factor pathway inhibitor 2 [Source:HGNC Symbol;Acc:11761]	2444	2.03611	5.64565	4.00489e-43	6.75508e-41
TBX18	T-box 18 [Source:HGNC Symbol;Acc:11595]	6066	2.06479	4.21025	6.67916e-43	1.1125e-40
CCDC81	coiled-coil domain containing 81 [Source:HGNC Symbol;Acc:26281]	2781	3.33928	2.76412	8.62134e-43	1.41826e-40
C14orf39	chromosome 14 open reading frame 39 [Source:HGNC Symbol;Acc:19849]	2763	6.43212	0.351344	1.11167e-42	1.80647e-40
RGS5	regulator of G-protein signaling 5 [Source:HGNC Symbol;Acc:10001]	7424	3.4715	4.68635	3.61424e-42	5.80238e-40
ITGA8	integrin, alpha 8 [Source:HGNC Symbol;Acc:6144]	6965	2.67089	3.62617	1.40123e-41	2.22278e-39
HOTAIRM1	HOXA transcript antisense RNA, myeloid-specific 1 [Source:HGNC Symbol;Acc:37117]	1044	-3.54467	0.817978	2.10188e-41	3.25669e-39
CCND2	cyclin D2 [Source:HGNC Symbol;Acc:1583]	6522	2.05844	5.64302	6.42781e-41	9.62366e-39
GDF10	growth differentiation factor 10 [Source:HGNC Symbol;Acc:4215]	2647	-2.15498	4.23991	1.3807e-40	2.0442e-38
NKX2-4	NK2 homeobox 4 [Source:HGNC Symbol;Acc:7837]	1619	4.91319	0.339343	3.88919e-40	5.4551e-38
CACNG7	calcium channel, voltage-dependent, gamma subunit 7 [Source:HGNC Symbol;Acc:13626]	2345	3.24629	3.46987	5.11801e-40	7.1039e-38
ZNF804A	zinc finger protein 804A [Source:HGNC Symbol;Acc:21711]	4685	2.24591	2.02074	2.4107e-39	3.31161e-37
MUM1L1	melanoma associated antigen (mutated) 1-like 1 [Source:HGNC Symbol;Acc:26583]	4309	2.63279	1.81561	4.03554e-39	5.48709e-37
DAW1	dynein assembly factor with WDR repeat domains 1 [Source:HGNC Symbol;Acc:26383]	1669	3.88051	1.29784	1.00871e-38	1.34411e-36
HOXB4	homeobox B4 [Source:HGNC Symbol;Acc:5115]	2033	-2.30567	4.14756	1.32696e-38	1.75067e-36
UBE2NL	ubiquitin-conjugating enzyme E2N-like [Source:HGNC Symbol;Acc:31710]	1185	4.34202	0.77936	3.20712e-38	4.14902e-36
CRIP1	cysteine-rich protein 1 (intestinal) [Source:HGNC Symbol;Acc:2360]	478	-2.49403	2.47237	3.44085e-38	4.40859e-36
SLC44A5	solute carrier family 44, member 5 [Source:HGNC Symbol;Acc:28524]	4224	2.82716	3.5274	3.56375e-38	4.52256e-36
FOXF2	forkhead box F2 [Source:HGNC Symbol;Acc:3810]	2187	2.57773	1.63005	9.40432e-38	1.17114e-35
FOXL2NB	NA	4075	2.79461	1.0963	2.45214e-37	2.97043e-35
HIST1H4H	histone cluster 1, H4h [Source:HGNC Symbol;Acc:4788]	374	2.66402	0.95899	3.96725e-36	4.6782e-34
RCOR2	REST corepressor 2 [Source:HGNC Symbol;Acc:27455]	2604	-2.76735	2.03452	1.56284e-35	1.81086e-33
HOXA5	homeobox A5 [Source:HGNC Symbol;Acc:5106]	1657	-3.54298	0.172251	1.60587e-35	1.84468e-33
POMZP3	POM121 and ZP3 fusion [Source:HGNC Symbol;Acc:9203]	1552	-3.01553	1.23112	2.30415e-35	2.62417e-33
SVEP1	sushi, von Willebrand factor type A, EGF and pentraxin domain containing 1 [Source:HGNC Symbol;Acc:15985]	12343	2.99785	2.42733	1.58566e-34	1.79058e-32
EN2	engrailed homeobox 2 [Source:HGNC Symbol;Acc:3343]	3395	-4.79287	0.205777	2.09778e-34	2.32941e-32
EPHA3	EPH receptor A3 [Source:HGNC Symbol;Acc:3387]	6674	-2.30865	4.40525	3.69829e-34	4.00648e-32
RNF5P1	ring finger protein 5, E3 ubiquitin protein ligase pseudogene 1 [Source:HGNC Symbol;Acc:31053]	8531	5.71457	0.272326	3.77986e-34	4.06183e-32
HOXD4	homeobox D4 [Source:HGNC Symbol;Acc:5138]	1296	-5.50379	-0.352228	8.62765e-34	9.19707e-32
SORCS2	sortilin-related VPS10 domain containing receptor 2 [Source:HGNC Symbol;Acc:16698]	6053	-2.1211	3.21011	3.50123e-33	3.70269e-31
TXK	TXK tyrosine kinase [Source:HGNC Symbol;Acc:12434]	2914	4.97255	0.177257	5.45129e-33	5.71957e-31
PPM1H	protein phosphatase, Mg2+/Mn2+ dependent, 1H [Source:HGNC Symbol;Acc:18583]	6200	2.02491	1.98672	5.52977e-33	5.75658e-31
IL1B	interleukin 1, beta [Source:HGNC Symbol;Acc:5992]	1498	5.19389	0.820426	7.15761e-33	7.39343e-31
LOC100506314	NA	1743	2.47385	1.45193	1.14834e-32	1.17705e-30
ANGPTL4	angiopoietin-like 4 [Source:HGNC Symbol;Acc:16039]	1905	3.67666	6.23362	2.18216e-32	2.20283e-30
PI15	peptidase inhibitor 15 [Source:HGNC Symbol;Acc:8946]	6732	-3.18951	3.71259	1.14266e-31	1.13626e-29
CLDN11	claudin 11 [Source:HGNC Symbol;Acc:8514]	2859	2.41426	7.32512	2.12032e-31	2.06228e-29
HIST1H2BC	histone cluster 1, H2bc [Source:HGNC Symbol;Acc:4757]	438	2.73762	1.19592	4.8893e-31	4.68704e-29
ARTN	artemin [Source:HGNC Symbol;Acc:727]	1944	-2.36062	1.86071	6.84661e-31	6.51651e-29
SLC1A1	solute carrier family 1 (neuronal/epithelial high affinity glutamate transporter, system Xag), member 1 [Source:HGNC Symbol;Acc:10939]	3739	2.14637	4.22449	1.82739e-30	1.69097e-28
FOXF1	forkhead box F1 [Source:HGNC Symbol;Acc:3809]	2562	2.50749	2.80199	2.04295e-30	1.8774e-28
HOXC4	homeobox C4 [Source:HGNC Symbol;Acc:5126]	2346	-3.04487	0.083484	3.3485e-30	2.99455e-28
CNTN3	contactin 3 (plasmacytoma associated) [Source:HGNC Symbol;Acc:2173]	4997	3.09012	1.50354	3.98995e-30	3.54441e-28
CHI3L1	chitinase 3-like 1 (cartilage glycoprotein-39) [Source:HGNC Symbol;Acc:1932]	1837	4.17267	0.955372	6.04511e-30	5.29941e-28
CYS1	cystin 1 [Source:HGNC Symbol;Acc:18525]	2719	-2.51027	3.23305	7.21261e-30	6.28157e-28
SH2D5	SH2 domain containing 5 [Source:HGNC Symbol;Acc:28819]	3834	2.15594	1.79956	8.51922e-30	7.32378e-28
EMP2	epithelial membrane protein 2 [Source:HGNC Symbol;Acc:3334]	5181	-2.08509	4.77978	1.52846e-29	1.28904e-27
CCDC3	coiled-coil domain containing 3 [Source:HGNC Symbol;Acc:23813]	3811	2.69577	4.23542	2.45036e-29	2.04069e-27
TCF21	transcription factor 21 [Source:HGNC Symbol;Acc:11632]	3653	3.2283	0.725386	3.45173e-29	2.82174e-27
CTAG2	cancer/testis antigen 2 [Source:HGNC Symbol;Acc:2492]	993	-8.86845	-0.593013	1.11659e-28	8.75211e-27
MSLN	mesothelin [Source:HGNC Symbol;Acc:7371]	2193	2.22348	1.47136	1.55798e-28	1.20698e-26
ESM1	endothelial cell-specific molecule 1 [Source:HGNC Symbol;Acc:3466]	2089	2.96295	0.990078	5.7779e-28	4.34975e-26
SLC6A15	solute carrier family 6 (neutral amino acid transporter), member 15 [Source:HGNC Symbol;Acc:13621]	7841	2.13889	3.07859	1.50835e-27	1.11043e-25
C11orf96	chromosome 11 open reading frame 96 [Source:HGNC Symbol;Acc:38675]	1328	-3.15518	2.35729	3.04292e-27	2.21568e-25
TNFSF10	tumor necrosis factor (ligand) superfamily, member 10 [Source:HGNC Symbol;Acc:11925]	3064	2.30964	1.77525	4.3628e-27	3.1424e-25
ARHGAP36	Rho GTPase activating protein 36 [Source:HGNC Symbol;Acc:26388]	3089	3.71481	0.898765	4.90561e-27	3.50432e-25
CLUL1	clusterin-like 1 (retinal) [Source:HGNC Symbol;Acc:2096]	2241	3.8465	0.296374	5.82743e-27	4.07929e-25
KRTAP2-3	keratin associated protein 2-3 [Source:HGNC Symbol;Acc:18906]	852	3.15481	0.607703	5.84724e-27	4.07929e-25
TRIL	TLR4 interactor with leucine-rich repeats [Source:HGNC Symbol;Acc:22200]	5055	-2.06366	1.60218	1.08386e-26	7.44453e-25
BMPER	BMP binding endothelial regulator [Source:HGNC Symbol;Acc:24154]	5031	2.25463	2.23681	1.37296e-26	9.28667e-25
OGDHL	oxoglutarate dehydrogenase-like [Source:HGNC Symbol;Acc:25590]	3762	-2.12546	2.24464	2.40166e-26	1.60814e-24
CD248	CD248 molecule, endosialin [Source:HGNC Symbol;Acc:18219]	2558	2.12751	6.40587	2.88507e-26	1.92218e-24
COL10A1	collagen, type X, alpha 1 [Source:HGNC Symbol;Acc:2185]	3290	-2.05666	4.16676	5.84382e-26	3.8171e-24
MIPEPP3	mitochondrial intermediate peptidase pseudogene 3 [Source:HGNC Symbol;Acc:39458]	2088	2.12419	1.45991	9.7855e-26	6.26884e-24
LINC-PINT	long intergenic non-protein coding RNA, p53 induced transcript [Source:HGNC Symbol;Acc:26885]	6207	2.24314	2.58611	1.59064e-25	1.0093e-23
DDX11L2	DEAD/H (Asp-Glu-Ala-Asp/His) box helicase 11 like 2 [Source:HGNC Symbol;Acc:37103]	2305	3.19895	0.654664	2.61505e-25	1.6283e-23
LXN	latexin [Source:HGNC Symbol;Acc:13347]	1116	2.67095	5.3972	3.46098e-25	2.12523e-23
SLC16A12	solute carrier family 16, member 12 [Source:HGNC Symbol;Acc:23094]	4622	2.94969	3.60808	8.30025e-25	5.00456e-23
NTF3	neurotrophin 3 [Source:HGNC Symbol;Acc:8023]	1397	2.30891	1.18025	9.75768e-25	5.80451e-23
WNT9A	wingless-type MMTV integration site family, member 9A [Source:HGNC Symbol;Acc:12778]	1240	-3.30577	1.48414	1.28467e-24	7.57444e-23
TEKT4P2	tektin 4 pseudogene 2 [Source:HGNC Symbol;Acc:40046]	2911	-2.08233	1.18202	1.60646e-24	9.43001e-23
CPZ	carboxypeptidase Z [Source:HGNC Symbol;Acc:2333]	2540	2.21811	1.55388	2.11625e-24	1.2368e-22
PLEKHS1	pleckstrin homology domain containing, family S member 1 [Source:HGNC Symbol;Acc:26285]	4379	-2.09477	1.16582	2.23773e-24	1.30208e-22
TAGLN3	transgelin 3 [Source:HGNC Symbol;Acc:29868]	1576	2.05029	2.24257	3.19377e-24	1.82648e-22
BEND4	BEN domain containing 4 [Source:HGNC Symbol;Acc:23815]	8850	2.41043	1.52577	3.56118e-24	2.0279e-22
ANXA10	annexin A10 [Source:HGNC Symbol;Acc:534]	1447	4.38518	0.57367	1.04828e-23	5.74828e-22
CDH10	cadherin 10, type 2 (T2-cadherin) [Source:HGNC Symbol;Acc:1749]	3436	2.04864	4.33102	1.17468e-23	6.41501e-22
HCP5	HLA complex P5 (non-protein coding) [Source:HGNC Symbol;Acc:21659]	9081	-2.02271	1.24265	1.00927e-22	5.23288e-21
PDE5A	phosphodiesterase 5A, cGMP-specific [Source:HGNC Symbol;Acc:8784]	7217	2.2777	4.80645	1.306e-22	6.69323e-21
LINC01111	long intergenic non-protein coding RNA 1111 [Source:HGNC Symbol;Acc:49237]	1639	2.39938	0.869979	4.48461e-22	2.24652e-20
NPR3	natriuretic peptide receptor C/guanylate cyclase C (atrionatriuretic peptide receptor C) [Source:HGNC Symbol;Acc:7945]	7597	2.39181	3.28759	7.50005e-22	3.70142e-20
TM4SF18	transmembrane 4 L six family member 18 [Source:HGNC Symbol;Acc:25181]	3925	2.64577	1.65515	8.93845e-22	4.39501e-20
RNF43	ring finger protein 43 [Source:HGNC Symbol;Acc:18505]	4557	-2.71454	-0.132976	1.06336e-21	5.15246e-20
ERBB4	v-erb-b2 avian erythroblastic leukemia viral oncogene homolog 4 [Source:HGNC Symbol;Acc:3432]	11923	3.26821	0.0445426	1.45502e-21	6.99932e-20
FOXL2	forkhead box L2 [Source:HGNC Symbol;Acc:1092]	2917	2.70704	0.40469	1.91436e-21	9.11028e-20
CSF1R	colony stimulating factor 1 receptor [Source:HGNC Symbol;Acc:2433]	4022	-2.33801	0.638479	2.23409e-21	1.05941e-19
OSR1	odd-skipped related transciption factor 1 [Source:HGNC Symbol;Acc:8111]	1894	2.01134	2.33742	2.93935e-21	1.37911e-19
PRPH2	peripherin 2 (retinal degeneration, slow) [Source:HGNC Symbol;Acc:9942]	3027	-2.83783	1.33308	4.43846e-21	2.06792e-19
ADRB2	adrenoceptor beta 2, surface [Source:HGNC Symbol;Acc:286]	2042	2.09888	1.09578	7.42045e-21	3.39785e-19
CALCR	calcitonin receptor [Source:HGNC Symbol;Acc:1440]	3986	3.5996	-0.178862	9.05506e-21	4.10404e-19
TMEM132B	transmembrane protein 132B [Source:HGNC Symbol;Acc:29397]	11089	2.68766	4.54503	1.31815e-20	5.87434e-19
UNC5B	unc-5 homolog B (C. elegans) [Source:HGNC Symbol;Acc:12568]	6890	-2.92183	5.94007	2.54167e-20	1.11775e-18
CMKLR1	chemokine-like receptor 1 [Source:HGNC Symbol;Acc:2121]	5614	-2.49648	0.583462	4.32104e-20	1.88163e-18
TRHDE	thyrotropin-releasing hormone degrading enzyme [Source:HGNC Symbol;Acc:30748]	5552	2.19571	4.49002	4.89944e-20	2.12655e-18
IP6K3	inositol hexakisphosphate kinase 3 [Source:HGNC Symbol;Acc:17269]	2823	-2.91461	-0.392186	5.18412e-20	2.24281e-18
COL3A1	collagen, type III, alpha 1 [Source:HGNC Symbol;Acc:2201]	5490	2.63143	8.98366	5.24458e-20	2.26162e-18
TRPA1	transient receptor potential cation channel, subfamily A, member 1 [Source:HGNC Symbol;Acc:497]	5190	3.75952	-0.234531	2.18285e-19	8.94967e-18
CYP24A1	cytochrome P450, family 24, subfamily A, polypeptide 1 [Source:HGNC Symbol;Acc:2602]	3266	3.30355	0.197487	2.76563e-19	1.11673e-17
ICOSLG	inducible T-cell co-stimulator ligand [Source:HGNC Symbol;Acc:17087]	3387	-2.59163	-0.0931328	2.9393e-19	1.17616e-17
CTD-2297D10.2	NA	1584	-3.57332	-0.177868	6.68102e-19	2.60306e-17
KLHL14	kelch-like family member 14 [Source:HGNC Symbol;Acc:29266]	4261	-2.92031	0.413324	1.75254e-18	6.63427e-17
IGFL3	IGF-like family member 3 [Source:HGNC Symbol;Acc:32930]	662	-6.01469	2.1545	2.92496e-18	1.09789e-16
FENDRR	FOXF1 adjacent non-coding developmental regulatory RNA [Source:HGNC Symbol;Acc:43894]	5569	2.85623	0.156217	6.62509e-18	2.39889e-16
GSTM5	glutathione S-transferase mu 5 [Source:HGNC Symbol;Acc:4637]	1570	-2.07892	0.884612	6.97058e-18	2.51035e-16
C1orf110	chromosome 1 open reading frame 110 [Source:HGNC Symbol;Acc:28736]	1552	2.26033	1.28115	7.07747e-18	2.54198e-16
CNNM1	cyclin M1 [Source:HGNC Symbol;Acc:102]	5959	2.43208	0.275153	1.07152e-17	3.79734e-16
EBI3	Epstein-Barr virus induced 3 [Source:HGNC Symbol;Acc:3129]	1137	2.48585	0.178736	1.09082e-17	3.85548e-16
ANGPT2	angiopoietin 2 [Source:HGNC Symbol;Acc:485]	5267	2.50858	5.27417	1.27178e-17	4.4596e-16
ARHGAP20	Rho GTPase activating protein 20 [Source:HGNC Symbol;Acc:18357]	6868	3.26463	2.44533	1.42095e-17	4.96959e-16
SLC24A3	solute carrier family 24 (sodium/potassium/calcium exchanger), member 3 [Source:HGNC Symbol;Acc:10977]	3889	2.09244	2.09089	1.96894e-17	6.85016e-16
THBD	thrombomodulin [Source:HGNC Symbol;Acc:11784]	4032	3.50825	3.73873	3.08883e-17	1.06079e-15
COL5A3	collagen, type V, alpha 3 [Source:HGNC Symbol;Acc:14864]	6174	-2.20629	4.10111	3.15904e-17	1.08211e-15
CYP26B1	cytochrome P450, family 26, subfamily B, polypeptide 1 [Source:HGNC Symbol;Acc:20581]	4556	2.69483	-0.322893	3.36326e-17	1.14911e-15
SULT1B1	sulfotransferase family, cytosolic, 1B, member 1 [Source:HGNC Symbol;Acc:17845]	1309	2.93458	0.229396	3.42619e-17	1.16762e-15
COL6A6	collagen, type VI, alpha 6 [Source:HGNC Symbol;Acc:27023]	8470	2.35015	0.796549	3.56285e-17	1.2111e-15
SLC7A14	solute carrier family 7, member 14 [Source:HGNC Symbol;Acc:29326]	10133	2.39274	1.00174	3.74713e-17	1.2705e-15
PLCE1-AS1	PLCE1 antisense RNA 1 [Source:HGNC Symbol;Acc:45193]	1408	2.52927	-0.00941946	3.96303e-17	1.34029e-15
SYNPO2L	synaptopodin 2-like [Source:HGNC Symbol;Acc:23532]	5086	2.09865	0.582959	5.02092e-17	1.67679e-15
FAM107A	family with sequence similarity 107, member A [Source:HGNC Symbol;Acc:30827]	4430	-2.46109	3.11138	5.66461e-17	1.88232e-15
BDNF	brain-derived neurotrophic factor [Source:HGNC Symbol;Acc:1033]	7729	2.34075	5.28332	6.29482e-17	2.0762e-15
CX3CL1	chemokine (C-X3-C motif) ligand 1 [Source:HGNC Symbol;Acc:10647]	3273	-2.63413	1.66651	9.08008e-17	2.9801e-15
ENPP1	ectonucleotide pyrophosphatase/phosphodiesterase 1 [Source:HGNC Symbol;Acc:3356]	7442	-2.64459	4.75096	1.88614e-16	6.04153e-15
LOC650368	NA	1477	3.33961	0.0863548	2.16754e-16	6.8442e-15
CXCL1	chemokine (C-X-C motif) ligand 1 (melanoma growth stimulating activity, alpha) [Source:HGNC Symbol;Acc:4602]	1192	2.73911	2.51176	2.95389e-16	9.15363e-15
AKR1C1	aldo-keto reductase family 1, member C1 [Source:HGNC Symbol;Acc:384]	1379	2.42335	0.53045	2.96191e-16	9.15717e-15
FOXQ1	forkhead box Q1 [Source:HGNC Symbol;Acc:20951]	2319	3.61017	0.0675263	4.8766e-16	1.46683e-14
SLITRK2	SLIT and NTRK-like family, member 2 [Source:HGNC Symbol;Acc:13449]	4417	2.22082	0.87411	5.02212e-16	1.50381e-14
FBLN7	fibulin 7 [Source:HGNC Symbol;Acc:26740]	2299	-2.12001	0.571786	5.22191e-16	1.56013e-14
COL14A1	collagen, type XIV, alpha 1 [Source:HGNC Symbol;Acc:2191]	6464	-2.47319	5.79675	7.25719e-16	2.14417e-14
MYOCD	myocardin [Source:HGNC Symbol;Acc:16067]	8564	3.10849	0.799773	7.46326e-16	2.19532e-14
C1orf204	chromosome 1 open reading frame 204 [Source:HGNC Symbol;Acc:27647]	2501	-2.19111	-0.101483	1.0883e-15	3.15939e-14
TUNAR	NA	3197	-2.4572	0.193983	1.66091e-15	4.75948e-14
COL25A1	collagen, type XXV, alpha 1 [Source:HGNC Symbol;Acc:18603]	6351	2.56207	2.63182	1.97247e-15	5.64016e-14
CLEC19A	C-type lectin domain family 19, member A [Source:HGNC Symbol;Acc:34522]	2494	-2.07818	0.158784	2.71168e-15	7.6304e-14
HAPLN1	hyaluronan and proteoglycan link protein 1 [Source:HGNC Symbol;Acc:2380]	4678	-5.14735	5.45501	4.97302e-15	1.36912e-13
RASL11B	RAS-like, family 11, member B [Source:HGNC Symbol;Acc:23804]	1957	-2.31216	1.63335	7.18669e-15	1.95434e-13
MIR614	microRNA 614 [Source:HGNC Symbol;Acc:32870]	90	3.33209	-0.390457	8.62401e-15	2.32621e-13
CYGB	cytoglobin [Source:HGNC Symbol;Acc:16505]	2166	2.16463	4.14403	1.04951e-14	2.81383e-13
SLITRK4	SLIT and NTRK-like family, member 4 [Source:HGNC Symbol;Acc:23502]	9244	2.514	0.31133	1.41336e-14	3.75909e-13
PAPPA	pregnancy-associated plasma protein A, pappalysin 1 [Source:HGNC Symbol;Acc:8602]	10970	2.12312	6.26087	1.54688e-14	4.08973e-13
FKBP9P1	NA	3093	-2.49273	-0.525296	2.30069e-14	5.95275e-13
SPOCK3	sparc/osteonectin, cwcv and kazal-like domains proteoglycan (testican) 3 [Source:HGNC Symbol;Acc:13565]	3564	2.65732	0.320157	2.60088e-14	6.69048e-13
C6orf223	chromosome 6 open reading frame 223 [Source:HGNC Symbol;Acc:28692]	3623	-3.24814	-0.24929	3.45819e-14	8.77722e-13
APCDD1L-AS1	APCDD1L antisense RNA 1 (head to head) [Source:HGNC Symbol;Acc:27152]	2096	-2.19213	0.72876	3.87651e-14	9.74613e-13
INSIG1	insulin induced gene 1 [Source:HGNC Symbol;Acc:6083]	3081	-2.08988	6.58476	4.60509e-14	1.14483e-12
HLA-DPB1	major histocompatibility complex, class II, DP beta 1 [Source:HGNC Symbol;Acc:4940]	32428	-2.46796	2.14313	5.37419e-14	1.32859e-12
LMCD1-AS1	LMCD1 antisense RNA 1 (head to head) [Source:HGNC Symbol;Acc:44477]	2147	-2.37068	0.520304	6.06503e-14	1.49108e-12
KLHDC7A	kelch domain containing 7A [Source:HGNC Symbol;Acc:26791]	5057	-3.48651	0.591125	1.04572e-13	2.48826e-12
DUSP15	dual specificity phosphatase 15 [Source:HGNC Symbol;Acc:16236]	1733	-2.1032	1.10917	1.31972e-13	3.10693e-12
ADAP1	ArfGAP with dual PH domains 1 [Source:HGNC Symbol;Acc:16486]	2789	2.3199	-0.0572068	1.32719e-13	3.11901e-12
NEURL1B	neuralized E3 ubiquitin protein ligase 1B [Source:HGNC Symbol;Acc:35422]	6407	-2.46143	3.29542	1.42328e-13	3.33307e-12
CDKN2C	cyclin-dependent kinase inhibitor 2C (p18, inhibits CDK4) [Source:HGNC Symbol;Acc:1789]	2478	-2.16883	3.8782	1.91691e-13	4.39635e-12
TMEM119	transmembrane protein 119 [Source:HGNC Symbol;Acc:27884]	2701	-2.00702	3.75933	2.05283e-13	4.6759e-12
SRRM3	serine/arginine repetitive matrix 3 [Source:HGNC Symbol;Acc:26729]	3703	-2.21438	-0.396055	2.4449e-13	5.50746e-12
AOX1	aldehyde oxidase 1 [Source:HGNC Symbol;Acc:553]	4933	2.48974	5.31024	2.60637e-13	5.84678e-12
ELN	elastin [Source:HGNC Symbol;Acc:3327]	3999	-2.63759	4.79514	3.12313e-13	6.94754e-12
LRRC15	leucine rich repeat containing 15 [Source:HGNC Symbol;Acc:20818]	5940	-2.25561	0.761763	8.24669e-13	1.74148e-11
ZP3	zona pellucida glycoprotein 3 (sperm receptor) [Source:HGNC Symbol;Acc:13189]	1574	-2.12723	-0.231383	1.35704e-12	2.821e-11
PTPRT	protein tyrosine phosphatase, receptor type, T [Source:HGNC Symbol;Acc:9682]	12694	2.93161	0.0209447	2.00184e-12	4.11009e-11
SSTR1	somatostatin receptor 1 [Source:HGNC Symbol;Acc:11330]	4291	2.47798	-0.169444	2.01821e-12	4.13733e-11
OLAH	oleoyl-ACP hydrolase [Source:HGNC Symbol;Acc:25625]	1834	2.9084	0.887294	2.07018e-12	4.22437e-11
FOXA1	forkhead box A1 [Source:HGNC Symbol;Acc:5021]	3380	2.75134	0.64417	2.11315e-12	4.30547e-11
SCG2	secretogranin II [Source:HGNC Symbol;Acc:10575]	2572	2.04303	4.3915	3.01282e-12	6.02791e-11
CRH	corticotropin releasing hormone [Source:HGNC Symbol;Acc:2355]	1434	-3.62002	0.157869	3.35764e-12	6.66773e-11
HS6ST3	heparan sulfate 6-O-sulfotransferase 3 [Source:HGNC Symbol;Acc:19134]	7804	3.01163	-0.259794	3.46916e-12	6.85853e-11
BTBD11	BTB (POZ) domain containing 11 [Source:HGNC Symbol;Acc:23844]	5911	2.06126	5.26213	7.86904e-12	1.49487e-10
RTN4R	reticulon 4 receptor [Source:HGNC Symbol;Acc:18601]	1919	-2.03488	0.162824	1.00903e-11	1.8937e-10
ATP10A	ATPase, class V, type 10A [Source:HGNC Symbol;Acc:13542]	5234	-2.2525	4.32726	1.80662e-11	3.27973e-10
TMEM171	transmembrane protein 171 [Source:HGNC Symbol;Acc:27031]	1266	2.04473	3.10101	1.96673e-11	3.55104e-10
STAC2	SH3 and cysteine rich domain 2 [Source:HGNC Symbol;Acc:23990]	3277	-2.43561	1.80812	2.19989e-11	3.95062e-10
CA10	carbonic anhydrase X [Source:HGNC Symbol;Acc:1369]	3867	2.04831	1.70101	2.50594e-11	4.47609e-10
LDLRAD4	low density lipoprotein receptor class A domain containing 4 [Source:HGNC Symbol;Acc:1224]	11054	-2.29615	2.08862	4.90452e-11	8.36783e-10
PHGDH	phosphoglycerate dehydrogenase [Source:HGNC Symbol;Acc:8923]	2015	-2.12688	5.84704	8.53262e-11	1.41239e-09
PRR15	proline rich 15 [Source:HGNC Symbol;Acc:22310]	1678	2.54475	1.29371	2.18566e-10	3.44448e-09
A2M	alpha-2-macroglobulin [Source:HGNC Symbol;Acc:7]	4653	-2.7584	2.00972	2.37443e-10	3.71353e-09
FOS	FBJ murine osteosarcoma viral oncogene homolog [Source:HGNC Symbol;Acc:3796]	2158	-2.02559	2.55066	2.55217e-10	3.95438e-09
CXCL8	NA	1705	4.06472	4.70654	3.26684e-10	4.96359e-09
RGS16	regulator of G-protein signaling 16 [Source:HGNC Symbol;Acc:9997]	2432	-2.50901	3.46256	3.52176e-10	5.32661e-09
B4GALNT3	beta-1,4-N-acetyl-galactosaminyl transferase 3 [Source:HGNC Symbol;Acc:24137]	3438	-2.33502	-0.250853	5.77307e-10	8.42564e-09
USP32P1	ubiquitin specific peptidase 32 pseudogene 1 [Source:HGNC Symbol;Acc:43570]	3901	-2.25603	1.06933	6.01074e-10	8.75335e-09
H19	H19, imprinted maternally expressed transcript (non-protein coding) [Source:HGNC Symbol;Acc:4713]	2308	2.06417	5.23597	8.97714e-10	1.27936e-08
IL21R	interleukin 21 receptor [Source:HGNC Symbol;Acc:6006]	5094	-3.69042	1.5697	2.00692e-09	2.76263e-08
NCAN	neurocan [Source:HGNC Symbol;Acc:2465]	6406	2.37039	2.22212	2.64743e-09	3.55974e-08
ERG	v-ets avian erythroblastosis virus E26 oncogene homolog [Source:HGNC Symbol;Acc:3446]	7684	-3.35894	1.07818	6.06471e-09	7.84565e-08
MIR3687	microRNA 3687 [Source:HGNC Symbol;Acc:38946]	61	2.08529	0.0741254	7.84884e-09	9.94162e-08
UPK1B	uroplakin 1B [Source:HGNC Symbol;Acc:12578]	2058	2.03733	0.108833	8.75766e-09	1.0978e-07
RARRES2	retinoic acid receptor responder (tazarotene induced) 2 [Source:HGNC Symbol;Acc:9868]	741	-3.79231	2.2878	1.22312e-08	1.49141e-07
CLSTN2	calsyntenin 2 [Source:HGNC Symbol;Acc:17448]	4882	2.4697	5.20555	2.73878e-08	3.17065e-07
MMP13	matrix metallopeptidase 13 (collagenase 3) [Source:HGNC Symbol;Acc:7159]	2719	-6.47826	2.60593	4.99952e-08	5.53311e-07
NFATC2	nuclear factor of activated T-cells, cytoplasmic, calcineurin-dependent 2 [Source:HGNC Symbol;Acc:7776]	7797	-2.12634	3.62538	8.97872e-08	9.54078e-07
PCK2	phosphoenolpyruvate carboxykinase 2 (mitochondrial) [Source:HGNC Symbol;Acc:8725]	2986	-3.56353	3.97616	1.57446e-07	1.59299e-06
DNER	delta/notch-like EGF repeat containing [Source:HGNC Symbol;Acc:24456]	3272	2.3372	5.472	2.60698e-07	2.53562e-06
FNDC1	fibronectin type III domain containing 1 [Source:HGNC Symbol;Acc:21184]	6551	-2.5467	5.0626	4.4665e-07	4.14457e-06
SFTA1P	surfactant associated 1, pseudogene [Source:HGNC Symbol;Acc:18383]	693	2.00038	3.01366	5.41668e-07	4.96064e-06
CD83	CD83 molecule [Source:HGNC Symbol;Acc:1703]	2521	-2.38694	2.83426	1.75137e-06	1.44861e-05
PCSK9	proprotein convertase subtilisin/kexin type 9 [Source:HGNC Symbol;Acc:20001]	3892	-2.43627	3.41631	1.96612e-06	1.6004e-05
SEZ6L	seizure related 6 homolog (mouse)-like [Source:HGNC Symbol;Acc:10763]	6573	2.39027	0.273212	3.66596e-06	2.80097e-05
PDGFB	platelet-derived growth factor beta polypeptide [Source:HGNC Symbol;Acc:8800]	3432	-2.31496	1.93524	4.64042e-06	3.45673e-05
EGR1	early growth response 1 [Source:HGNC Symbol;Acc:3238]	3136	-2.13685	3.77602	6.7317e-06	4.80192e-05
KRT17	keratin 17 [Source:HGNC Symbol;Acc:6427]	1574	-3.038	0.818439	1.04151e-05	7.15846e-05
GJB2	gap junction protein, beta 2, 26kDa [Source:HGNC Symbol;Acc:4284]	2332	-3.69982	2.68234	1.58835e-05	0.00010488
NDNF	neuron-derived neurotrophic factor [Source:HGNC Symbol;Acc:26256]	2871	-2.6422	2.10938	2.4589e-05	0.000155875
SP140	SP140 nuclear body protein [Source:HGNC Symbol;Acc:17133]	3566	2.71326	1.56058	3.71972e-05	0.000227155
FOSB	FBJ murine osteosarcoma viral oncogene homolog B [Source:HGNC Symbol;Acc:3797]	3776	-2.36306	2.06549	4.78301e-05	0.000283513
OMD	osteomodulin [Source:HGNC Symbol;Acc:8134]	2542	-2.58329	1.72968	5.22402e-05	0.000306652
COL8A2	collagen, type VIII, alpha 2 [Source:HGNC Symbol;Acc:2216]	4445	-2.21896	6.02828	0.000624311	0.0026818
NUPR1	nuclear protein, transcriptional regulator, 1 [Source:HGNC Symbol;Acc:29990]	912	-2.11056	3.64121	0.000628328	0.00269558
ASNS	asparagine synthetase (glutamine-hydrolyzing) [Source:HGNC Symbol;Acc:753]	2526	-2.39977	5.5386	0.000645979	0.00276419
CLDN1	claudin 1 [Source:HGNC Symbol;Acc:2032]	3452	2.22351	3.8705	0.000949123	0.0038151
ADM2	adrenomedullin 2 [Source:HGNC Symbol;Acc:28898]	4273	-3.08146	2.36899	0.00246572	0.00857853
PLN	phospholamban [Source:HGNC Symbol;Acc:9080]	1714	-3.69787	2.29794	0.00251165	0.00870903
ACTA1	actin, alpha 1, skeletal muscle [Source:HGNC Symbol;Acc:129]	1492	-2.31611	2.06762	0.00313108	0.0105014
CHAC1	ChaC, cation transport regulator homolog 1 (E. coli) [Source:HGNC Symbol;Acc:28680]	1560	-2.38388	3.58397	0.00843424	0.0241743

## Sheet: ncRNAs
Non-coding RNAs
		24 h			48 h
Gene	Name	LFC	FC	p-value	LFC	FC	p-value
FENDRR	FOXF1 adjacent non-coding developmental regulatory RNA [Source:HGNC Symbol;Acc:43894]	2.12806	4.37129	1.05718e-09	2.85623	7.24123	6.62509e-18
HCP5	HLA complex P5 (non-protein coding) [Source:HGNC Symbol;Acc:21659]	-2.37703	-5.19466	5.50887e-29	-2.02271	-4.06348	1.00927e-22
HOTAIRM1	HOXA transcript antisense RNA, myeloid-specific 1 [Source:HGNC Symbol;Acc:37117]	-3.20289	-9.20803	5.3724e-38	-3.54467	-11.6695	2.10188e-41
LINC-PINT	long intergenic non-protein coding RNA, p53 induced transcript [Source:HGNC Symbol;Acc:26885]	2.29427	4.90506	7.84669e-27	2.24314	4.73428	1.59064e-25
LINC00312	long intergenic non-protein coding RNA 312 [Source:HGNC Symbol;Acc:6662]	-2.48073	-5.58178	1.42606e-06	-1.91744	-3.78	13500
LINC00842	long intergenic non-protein coding RNA 842 [Source:HGNC Symbol;Acc:44989]	3.46222	11.0213	7.46555e-25	4.48624	22.4126	1.26521e-51
LINC01111	long intergenic non-protein coding RNA 1111 [Source:HGNC Symbol;Acc:49237]	2.49584	5.64055	1.765e-24	2.39938	5.27578	4.48461e-22
SNHG5	small nucleolar RNA host gene 5 (non-protein coding) [Source:HGNC Symbol;Acc:21026]	2.9433	7.69166	1.0289e-169	2.77983	6.86772	1.09771e-152
PLCE1-AS1	PLCE1 antisense RNA 1 [Source:HGNC Symbol;Acc:45193]	1.14839	2.21	99900	2.52927	5.77278	-0.00941946
APCDD1L-AS1	APCDD1L antisense RNA 1 (head to head) [Source:HGNC Symbol;Acc:27152]	-1.06399	-2.1	5.54938	-2.19213	-4.5698	3.87651e-14
LMCD1-AS1	LMCD1 antisense RNA 1 (head to head) [Source:HGNC Symbol;Acc:44477]	-1.83711	-3.57	6.59659e-10	-2.37068	-5.17185	6.06503e-14
H19	H19, imprinted maternally expressed transcript (non-protein coding) [Source:HGNC Symbol;Acc:4713]	1.51661	2.86	4.87887e-06	2.06417	4.18193	8.97714e-10

## Sheet: TFs
		24h			48h
gene_name	description	logFC	FC	PValue	logFC	FC	PValue
EN2	engrailed homeobox 2 [Source:HGNC Symbol;Acc:3343]	-4.0022	-16.0244	6.06572e-30	-4.79287	-27.7203	2.09778e-34
ERG	v-ets avian erythroblastosis virus E26 oncogene homolog [Source:HGNC Symbol;Acc:3446]	-3.94507	-15.4023	4.26165e-11	-3.35894	-10.2599	6.06471e-09
FOSB	FBJ murine osteosarcoma viral oncogene homolog B [Source:HGNC Symbol;Acc:3797]	-2.64835	-6.26952	6.84362e-06	-2.36306	-5.14461	4.78301e-05
FOXA1	forkhead box A1 [Source:HGNC Symbol;Acc:5021]	2.21211	4.63352	1.85632e-08	2.75134	6.73342	2.11315e-12
FOXF1	forkhead box F1 [Source:HGNC Symbol;Acc:3809]	2.10121	4.29068	6.93854e-22	2.50749	5.68629	2.04295e-30
FOXF2	forkhead box F2 [Source:HGNC Symbol;Acc:3810]	2.39835	5.27201	1.51213e-32	2.57773	5.97002	9.40432e-38
FOXL2	forkhead box L2 [Source:HGNC Symbol;Acc:1092]	2.55871	5.89179	1.84979e-19	2.70704	6.52983	1.91436e-21
FOXQ1	forkhead box Q1 [Source:HGNC Symbol;Acc:20951]	4.19766	18.3494	4.32236e-23	3.61017	12.2115	4.8766e-16
HOXA2	homeobox A2 [Source:HGNC Symbol;Acc:5103]	-4.45943	-21.9999	1.4896e-55	-3.82209	-14.1437	1.20217e-46
HOXA3	homeobox A3 [Source:HGNC Symbol;Acc:5104]	-4.2752	-19.3625	3.75792e-74	-3.89925	-14.9208	3.53994e-65
HOXA4	homeobox A4 [Source:HGNC Symbol;Acc:5105]	-4.36517	-20.6085	4.61754e-57	-3.58158	-11.9719	2.89396e-45
HOXA5	homeobox A5 [Source:HGNC Symbol;Acc:5106]	-4.25555	-19.1006	1.18114e-43	-3.54298	-11.6558	1.60587e-35
HOXB3	homeobox B3 [Source:HGNC Symbol;Acc:5114]	-2.09065	-4.25939	2.79872e-65	-2.05008	-4.14128	7.56087e-63
HOXB4	homeobox B4 [Source:HGNC Symbol;Acc:5115]	-2.33638	-5.05032	1.25106e-39	-2.30567	-4.94396	1.32696e-38
HOXC4	homeobox C4 [Source:HGNC Symbol;Acc:5126]	-3.68097	-12.8258	8.31382e-38	-3.04487	-8.25274	3.3485e-30
HOXD4	homeobox D4 [Source:HGNC Symbol;Acc:5138]	-4.85785	-28.9974	1.23384e-32	-5.50379	-45.3739	8.62765e-34
MYOCD	myocardin [Source:HGNC Symbol;Acc:16067]	2.83526	7.13669	1.73924e-13	3.10849	8.62478	7.46326e-16
NKX2-4	NK2 homeobox 4 [Source:HGNC Symbol;Acc:7837]	4.68701	25.7591	5.94891e-35	4.91319	30.1313	3.88919e-40
NUPR1	nuclear protein, transcriptional regulator, 1 [Source:HGNC Symbol;Acc:29990]	-2.79134	-6.92273	1.09724e-05	-2.11056	-4.3186	0.000628328
OSR1	odd-skipped related transcription factor 1 [Source:HGNC Symbol;Acc:8111]	2.01938	4.05408	1.41073e-21	2.01134	4.03157	2.93935e-21
PAX3	paired box 3 [Source:HGNC Symbol;Acc:8617]	-2.97217	-7.84717	6.92634e-84	-2.84816	-7.2008	8.2491e-78
RCOR2	REST corepressor 2 [Source:HGNC Symbol;Acc:27455]	-2.2658	-4.8092	1.08056e-26	-2.76735	-6.80858	1.56284e-35
SHOX2	short stature homeobox 2 [Source:HGNC Symbol;Acc:10854]	5.92774	60.8732	2.61252e-64	5.69861	51.9342	9.97026e-58
SIX3	SIX homeobox 3 [Source:HGNC Symbol;Acc:10889]	2.55506	5.87692	3.93614e-53	2.64203	6.24208	2.1395e-56
SIX6	SIX homeobox 6 [Source:HGNC Symbol;Acc:10892]	6.29936	78.7585	8.98003e-117	6.82336	113.25	1.40337e-147
TBX18	T-box 18 [Source:HGNC Symbol;Acc:11595]	2.30107	4.92824	7.91453e-53	2.06479	4.18372	6.67916e-43
TCF21	transcription factor 21 [Source:HGNC Symbol;Acc:11632]	2.96438	7.80491	6.29711e-24	3.2283	9.37163	3.45173e-29
TFCP2L1	transcription factor CP2-like 1 [Source:HGNC Symbol;Acc:17925]	-2.02585	-4.07233	5.49109e-54	-2.17006	-4.50042	1.05209e-59
